# Supplementary material for: Analysis of Epichloë festucae small secreted proteins in the interaction with Lolium perenne
Source: PLoS One. 2019 Feb 13;14(2):e0209463. doi: 10.1371/journal.pone.0209463 (PMC6374014; doi:10.1371/journal.pone.0209463)
Supplement: S4 Table — (XLSX) [file pone.0209463.s010.xlsx]

## Sheet: Supplemental Table S4
Table S4: Summary of the presented information about E. festucae effector candidates
gene	name	length	nr_cysteines	MITE_nearest	MITE_d	Eaton_2015	ep_classification	ep_prob	apo_classification	apo_probprotein	Hep_L2FD_culture	PvC_L2FD	hepA_L2FD_planta	noxA_L2FD	proA_L2FD	sakA_L2FD	blast_acc	blast_spp
EfM3.000880	-	178	2	EFT-26m	18199	TRUE	Effector	0.912	non_apoplastic	0.27	1.8608	3.0779	0.0595	0.1433	0.7386	0.95	CCE28631	Claviceps_purpurea
EfM3.001305	-	128	8	NA	NA	FALSE	Effector	0.998	apoplastic	0.89	0	0	0	0	0	0	KID97701	Metarhizium_majus
EfM3.001310	-	135	10	EFT-14m	2230	TRUE	Effector	0.995	apoplastic	0.88	3.0635	0.5206	-0.6381	-0.5164	-1.4276	0.95	XP_014544272	Metarhizium_brunneum
EfM3.001920	-	154	5	NA	NA	TRUE	Effector	0.873	non_apoplastic	0.5	-0.9612	-0.064	0.1886	1.3046	2.1856	2.5964	KZZ87926	Moelleriella_libera
EfM3.003590	-	174	5	EFT-8m	4952	TRUE	Effector	0.984	non_apoplastic	0.41	0.2677	1.2763	-0.3739	-0.0345	1.0438	0.2459	XP_008595116	Beauveria_bassiana
EfM3.004780	-	126	8	EFT-29m	46926	TRUE	Effector	1	apoplastic	0.82	-1.3091	-0.3755	0.5235	0.3284	0.3802	1.0114	XP_024778466	Trichoderma_harzianum
EfM3.004970	-	184	4	EFT-14m	35713	TRUE	Effector	0.857	non_apoplastic	0.41	0.2424	-1.1394	0.8698	-0.0203	0.5363	-0.3869	XP_018137704	Pochonia_chlamydosporia
EfM3.005070	-	180	2	EFT-14m	1178	TRUE	Effector	0.94	non_apoplastic	0.42	-0.3762	2.2368	0.7517	0.0784	0.5295	0.1233	XP_018136637	Pochonia_chlamydosporia
EfM3.005190	-	172	0	EFT-11m	15970	TRUE	Effector	0.982	non_apoplastic	0.32	-2.1164	-0.7811	0.2042	2.0595	1.0557	-0.4036	KID90027	Metarhizium_guizhouense
EfM3.005320	-	133	6	EFT-27mB	46313	TRUE	Effector	0.999	non_apoplastic	0.14	-0.6958	-0.2524	-0.6467	-0.4544	-0.7735	-1.0527	NA	NA
EfM3.006460	-	130	6	EFT-9m	60044	TRUE	Effector	0.985	apoplastic	0.81	0.6909	13.5429	-7.6494	-1.3768	-0.6785	-15.3536	KZZ96531	Moelleriella_libera
EfM3.006560	-	148	6	EFT-9m	34354	TRUE	Effector	0.946	non_apoplastic	0.72	-0.7354	-0.0781	0.3197	0.3225	0.0929	1.4264	KDB13261	Ustilaginoidea_virens
EfM3.006680	-	175	3	EFT-14m	322	TRUE	Effector	0.973	non_apoplastic	0.3	2.0128	1.5287	-0.0759	-0.6954	0.4708	0.5964	NA	NA
EfM3.007440	-	111	13	EFT-24m	31635	TRUE	Effector	1	apoplastic	0.84	-0.791	-1.0038	-0.2311	-1.248	-1.9731	8.6075	XP_018140327	Pochonia_chlamydosporia
EfM3.007580	-	112	10	EFT-14m	506	TRUE	Effector	1	apoplastic	0.9	1.8912	0	2.7538	0.9358	0.4012	3.0533	KFG80511	Metarhizium_anisopliae
EfM3.007740	-	84	8	EFT-3mA_Toru	38847	TRUE	Effector	1	apoplastic	0.83	0.6909	6.7922	-0.6629	-2.0298	-1.2742	2.323	CCE34646	Claviceps_purpurea
EfM3.008170	-	71	3	EFT-14m	2141	TRUE	Effector	0.964	apoplastic	0.82	0.1884	2.4091	-0.6416	-0.8474	0.3802	0.6959	NA	NA
EfM3.008680	-	120	0	EFT-8m	733	TRUE	Effector	0.846	non_apoplastic	0.59	2.7099	3.1103	1.3194	1.4641	1.1824	1.3493	NA	NA
EfM3.008740	-	170	2	EFT-26m	374	TRUE	Effector	0.999	non_apoplastic	0.12	1.3039	3.3538	1.6901	1.5788	2.4172	1.842	NA	NA
EfM3.008750	-	166	2	EFT-3mB	466	TRUE	Effector	0.92	non_apoplastic	0.4	0.0128	3.7944	0.2261	0.3525	0.5224	1.1361	NA	NA
EfM3.008820	-	146	2	EFT-30m	5332	TRUE	Effector	0.9	non_apoplastic	0.33	-0.6783	-0.928	0.6193	0.5676	0.9916	1.6552	KFG86056	Metarhizium_anisopliae
EfM3.009460	-	193	8	EFT-11m	19964	TRUE	Effector	0.923	non_apoplastic	0.49	2.4983	3.9648	2.8606	3.4173	4.4987	0.4037	XP_018140951	Pochonia_chlamydosporia
EfM3.010610	-	174	0	EFT-27mA	1314	TRUE	Effector	0.997	non_apoplastic	0.61	-0.7237	-4.0572	2.6441	4.0619	5.0696	2.4037	KID86769	Metarhizium_guizhouense
EfM3.012670	-	112	13	EFT-14m	24273	TRUE	Effector	1	non_apoplastic	0.62	0.5103	0	-0.5842	0.1526	-0.2662	0.0114	CCE29014	Claviceps_purpurea
EfM3.014350	sspO	104	8	EFT-25m	743	TRUE	Effector	1	non_apoplastic	0.49	-1.1836	6.9183	-6.9249	-1.5425	-4.0514	-3.1462	KJZ74698	Hirsutella_minnesotensis
EfM3.014620	-	167	2	EFT-8m	1008	TRUE	Effector	0.944	non_apoplastic	0.28	1.6909	0.2486	2.8563	-4.9273	-1.4678	8.4037	CZS94271	Rhynchosporium_commune
EfM3.015790	-	130	4	EFT-9m	4505	TRUE	Effector	0.954	non_apoplastic	0.27	0.6909	1.2486	-1.6031	6.7632	6.6282	7.1801	NA	NA
EfM3.016770	sspM	182	6	EFT-24m	2888	TRUE	Effector	0.997	non_apoplastic	0.73	1.6909	16.1252	-6.2095	-1.2932	-3.2626	-8.6891	ELA34989	Colletotrichum_gloeosporioides
EfM3.016885	-	127	6	EFT-9m	270	TRUE	Effector	0.997	non_apoplastic	0.62	0.4808	-2.4966	1.4815	0.6896	1.6335	1.1269	EQB51211	Colletotrichum_gloeosporioides
EfM3.017130	-	181	4	EFT-14m	556	TRUE	Effector	0.934	non_apoplastic	0.13	-0.8116	2.7157	-0.2152	0.5792	1.2819	1.213	KJK84204	Metarhizium_anisopliae
EfM3.017370	-	176	2	EFT-14m	66500	TRUE	Effector	0.96	non_apoplastic	0.02	-1.557	-5.8067	3.7892	-1.6954	-0.0528	0	XP_018147673	Pochonia_chlamydosporia
EfM3.020500	-	103	10	NA	NA	TRUE	Effector	1	non_apoplastic	0.73	-0.0461	0	1.7892	-0.8474	-1.2048	8.2282	KFG83705	Metarhizium_anisopliae
EfM3.021590	-	114	1	EFT-3mA_Toru	521	FALSE	Effector	0.9	non_apoplastic	0.14	2.9133	0	2.3418	6.9442	7.3238	10.005	NA	NA
EfM3.021740	-	106	1	NA	NA	TRUE	Effector	0.919	non_apoplastic	0.12	-0.9721	-1.3472	-0.2552	5.4726	4.7002	-0.9886	NA	NA
EfM3.022670	-	175	3	EFT-26m	599	FALSE	Effector	0.584	non_apoplastic	0.27	0.6909	0.8563	0.3742	-4.7248	-0.8829	1.8694	NA	NA
EfM3.023030	-	75	8	NA	NA	TRUE	Effector	1	non_apoplastic	0.66	0	0	0	0	0	0.7152	NA	NA
EfM3.023850	-	193	8	EFT-27mB	11311	TRUE	Effector	0.975	non_apoplastic	0.18	-1.5315	-1.1962	0.5579	0.3046	0.4066	2.4037	NA	NA
EfM3.023900	-	195	4	EFT-9m	1269	TRUE	Effector	0.675	non_apoplastic	0.57	0.4153	-0.953	1.7615	4.349	5.3395	6.5951	KID82251	Metarhizium_guizhouense
EfM3.024240	-	111	4	EFT-5m_Rima	9283	TRUE	Effector	0.994	non_apoplastic	0.31	-0.7294	-0.8474	-0.2076	-0.7385	-0.3458	0.784	NA	NA
EfM3.024550	-	185	6	EFT-3mA_Toru	280	TRUE	Effector	0.968	non_apoplastic	0.26	-0.5835	-1.2097	0.1527	0.2457	0.4582	1.1407	OAA33337	Moelleriella_libera
EfM3.025060	-	185	7	EFT-9m	4893	TRUE	Effector	0.944	non_apoplastic	0.59	-0.7564	-1.5333	1.1571	0.4822	0.6287	-2.9106	XP_018139860	Pochonia_chlamydosporia
EfM3.026630	-	106	6	EFT-3mB	629	TRUE	Effector	0.995	non_apoplastic	0.65	1.6244	-0.5784	4.0697	1.5985	2.5121	3.7126	NA	NA
EfM3.027530	-	118	1	EFT-26m	11763	TRUE	Effector	0.99	non_apoplastic	0.76	-1.1164	-1.0442	0.4673	0	5.9605	7.3198	NA	NA
EfM3.027550	-	68	1	EFT-26m	5122	TRUE	Effector	0.857	non_apoplastic	0.64	0.121	-0.201	1.0364	-0.4219	-1.1713	-0.4411	NA	NA
EfM3.028680	-	160	6	EFT-3mA_Toru	12453	TRUE	Effector	0.82	non_apoplastic	0.35	-0.3597	4.2468	-0.3369	-0.6187	-1.1748	-1.8516	NA	NA
EfM3.028820	-	75	1	EFT-3mA_Toru	18007	TRUE	Effector	0.789	non_apoplastic	0.55	-0.5107	-1.4385	0.3677	7.2841	6.1897	-1.9886	NA	NA
EfM3.029530	-	98	8	EFT-14m	39105	TRUE	Effector	1	non_apoplastic	0.61	0.5534	0.9591	0.2714	0.0822	1.6673	-0.5736	KDB11985	Ustilaginoidea_virens
EfM3.030230	-	62	2	NA	NA	TRUE	Effector	0.905	non_apoplastic	0.49	0	0	0	0	0	0	NA	NA
EfM3.030620	-	117	6	EFT-8m	21514	TRUE	Effector	0.939	non_apoplastic	0.67	-0.8941	0	0.6448	-0.8474	-0.7309	-1.3105	NA	NA
EfM3.030900	-	110	3	EFT-9m	5705	TRUE	Effector	0.692	non_apoplastic	0.38	1.0151	-7.8777	0.0999	1.1335	-0.785	-0.8187	NA	NA
EfM3.031680	-	79	8	EFT-3mB	854	TRUE	Effector	1	apoplastic	0.83	-0.1571	0.4006	0.8823	-0.1105	0.4197	8.4084	CEJ91351	Torrubiella_hemipterigena
EfM3.032780	-	89	8	EFT-3mB	15250	TRUE	Effector	1	apoplastic	0.82	-1.8941	-0.1741	-1.0284	0.8895	1.6614	1.4708	OJJ00841	Aspergillus_versicolor
EfM3.032810	-	69	2	EFT-3mB	22173	TRUE	Effector	0.764	non_apoplastic	0.42	-0.2871	0.5482	-0.3704	0.6396	0.9182	-0.5428	NA	NA
EfM3.033250	-	134	4	EFT-24m	6068	TRUE	Effector	0.988	non_apoplastic	0.65	-2.0976	-2.2277	3.1982	0.4996	0.3717	-1.2231	PHH60641	Ophiocordyceps_australis
EfM3.033620	-	115	9	EFT-8m	9242	TRUE	Effector	0.997	non_apoplastic	0.48	2.6909	1.7632	-1.1177	0.8895	0.5322	10.1643	NA	NA
EfM3.033630	-	97	2	EFT-8m	1366	FALSE	Effector	0.982	non_apoplastic	0.35	-0.5206	-0.4713	0.3474	-0.1105	0.7043	-0.6295	KHO01459	Metarhizium_album
EfM3.033650	-	64	1	EFT-8m	3206	FALSE	Effector	0.74	non_apoplastic	0.45	0.7802	2.0237	0.217	0.1865	0.7135	1.8187	NA	NA
EfM3.034400	-	155	1	EFT-3mB	672	TRUE	Effector	0.975	non_apoplastic	0.11	-0.5721	3.1601	1.0603	-0.0491	0.3923	0.7652	NA	NA
EfM3.036630	-	164	1	EFT-9m	26918	TRUE	Effector	0.636	non_apoplastic	0.09	1.369	1.2486	-0.3401	0.3046	0.3048	0.5964	NA	NA
EfM3.038640	-	193	12	EFT-24m	27317	TRUE	Effector	0.822	apoplastic	0.86	-0.8749	-4.1028	1.0589	0.4972	1.5535	-0.3563	XP_007825160	Metarhizium_robertsii
EfM3.039570	-	137	5	EFT-30m	38895	TRUE	Effector	0.839	non_apoplastic	0.19	0.2055	-0.7811	-0.3807	-4.4802	1.6196	5.9566	NA	NA
EfM3.040200	-	97	8	EFT-14m	6737	TRUE	Effector	1	non_apoplastic	0.47	-2.1392	-0.0749	2.1425	1.972	2.371	2.6127	XP_007825947	Metarhizium_robertsii
EfM3.040450	-	147	12	EFT-9m	30646	TRUE	Effector	1	apoplastic	0.82	2.369	1.2486	-0.925	-0.3735	0.0347	2.4037	XP_007813136	Metarhizium_acridum
EfM3.041050	-	200	3	EFT-26m	25179	FALSE	Effector	0.764	non_apoplastic	0.07	0.2503	1.2594	-0.7326	-0.2007	1.0576	0.8187	CCE30475	Claviceps_purpurea
EfM3.041600	-	157	8	EFT-8m	6951	TRUE	Effector	0.992	apoplastic	0.9	3.4279	7.4802	-0.8197	-0.084	-3.0759	-1.0788	XP_018139722	Pochonia_chlamydosporia
EfM3.041760	-	83	6	EFT-14m	11672	TRUE	Effector	0.986	non_apoplastic	0.47	-2.0461	0.0262	-0.1583	0.5243	0.7841	1.3806	NA	NA
EfM3.041770	-	65	6	EFT-14m	12678	TRUE	Effector	1	non_apoplastic	0.77	-0.7648	-2.3108	4.9544	2.9794	3.2183	4.5032	NA	NA
EfM3.042450	-	194	4	EFT-28m	3598	TRUE	Effector	0.948	non_apoplastic	0.04	-0.9721	2.1605	-1.9301	-1.7925	-1.9922	0.4878	PVI00678	Periconia_macrospinosa
EfM3.042700	-	183	5	EFT-14m	861	TRUE	Effector	0.874	non_apoplastic	0.72	-0.368	-0.4444	2.0699	1.4906	1.0134	-1.1011	CCE27014	Claviceps_purpurea
EfM3.043290	-	182	4	EFT-26m	1686	TRUE	Effector	0.98	non_apoplastic	0.46	-0.8237	1.0851	-0.9135	-0.7138	-1.3707	0.3899	XP_018176067	Purpureocillium_lilacinum
EfM3.043610	-	120	4	EFT-3mA_Toru	46244	FALSE	Effector	0.996	non_apoplastic	0.01	-0.3091	0.6112	-1.9657	1.4745	0.5322	0.3333	NA	NA
EfM3.044560	-	100	3	EFT-26m	273	TRUE	Effector	0.525	non_apoplastic	0.56	-0.3091	-5.7359	4.8933	0	4.1993	0	NA	NA
EfM3.044610	-	163	6	EFT-11m	52660	TRUE	Effector	0.999	apoplastic	0.83	1.9242	2.8796	-2.1545	-1.1077	-1.8701	-3.8825	KZZ94144	Moelleriella_libera
EfM3.044640	-	125	4	Eft-26m	628	TRUE	Effector	0.987	non_apoplastic	0.25	-3.557	3.1961	-3.2136	-0.7885	-1.2979	-1.0344	NA	NA
EfM3.045040	-	178	3	EFT-24m	390	TRUE	Effector	0.92	non_apoplastic	0.49	-0.7241	3.0507	-1.7779	-0.4644	-0.5501	-1.256	NA	NA
EfM3.045110	-	183	0	EFT-9m	3175	TRUE	Effector	0.998	non_apoplastic	0.48	0.6909	4.8675	2.4362	2.9588	2.9418	3.4123	XP_018138246	Pochonia_chlamydosporia
EfM3.045120	-	107	4	EFT-9m	1915	TRUE	Effector	1	non_apoplastic	0.59	0.6909	-1.5588	2.2042	1.8895	3.5983	-0.4036	NA	NA
EfM3.045230	-	77	3	EFT-3mA_Toru	12166	TRUE	Effector	0.988	non_apoplastic	0.5	0.2055	1.6451	-0.5216	0.8895	0.6054	1.6895	NA	NA
EfM3.046430	-	143	7	EFT-14m	2183	TRUE	Effector	0.578	non_apoplastic	0.23	-0.3091	7.0695	-1.3841	-1.2147	-1.5674	-0.4445	CCE29162	Claviceps_purpurea
EfM3.046570	-	78	8	EFT-11m	71765	TRUE	Effector	1	non_apoplastic	0.72	1.1059	2.3157	-0.301	0.8895	1.7021	0.452	POS80311	Diaporthe_helianthi
EfM3.047550	-	67	0	EFT-27mB	35196	TRUE	Effector	0.935	non_apoplastic	0.79	-0.2635	-5.2839	3.8365	-1.8474	0.4391	0.8187	KJK84290	Metarhizium_anisopliae
EfM3.048790	-	84	6	EFT-14m	913	TRUE	Effector	1	apoplastic	0.84	1.6909	0.5668	0.5262	1.764	1.2326	-0.0452	NA	NA
EfM3.048990	-	66	4	EFT-9m	6783	TRUE	Effector	0.998	non_apoplastic	0.77	1.1059	-1.1437	3.7892	3.977	5.4391	8.6816	NA	NA
EfM3.050590	-	199	4	EFT-9m	382	TRUE	Effector	0.953	non_apoplastic	0.67	-0.0923	2.0311	-0.22	-0.4429	-0.049	-2.2051	XP_013957240	Trichoderma_virens
EfM3.050840	-	103	6	EFT-14m	21221	TRUE	Effector	1	non_apoplastic	0.73	7.2455	12.0443	-5.7123	-1.3224	-3.4588	1.0788	CEJ95220	Torrubiella_hemipterigena
EfM3.050850	-	93	1	EFT-14m	18171	TRUE	Effector	0.995	non_apoplastic	0.42	0	0.0546	0	0	0	0	NA	NA
EfM3.050870	-	182	7	NA	NA	TRUE	Effector	0.978	non_apoplastic	0.71	0	0	0	0	0	4.4037	NA	NA
EfM3.050910	-	98	7	EFT-14m	7778	FALSE	Effector	1	non_apoplastic	0.43	-0.9765	-1.1042	0.5494	-0.2174	-0.9176	1.0114	NA	NA
EfM3.051200	-	164	10	EFT-24m	20124	TRUE	Effector	0.999	non_apoplastic	0.67	6.1003	6.4157	1.6286	0.7349	2.0532	1.1652	GAQ07495	Aspergillus_lentulus
EfM3.051300	-	175	1	EFT-24m	15918	TRUE	Effector	0.829	non_apoplastic	0.18	-0.2949	3.2874	-0.9425	0.4882	1.1567	-0.9456	NA	NA
EfM3.052070	-	185	6	EFT-11m	15970	TRUE	Effector	0.975	non_apoplastic	0.15	0.8836	1.6783	0.2331	0.053	0.3229	0.6488	XP_018138437	Pochonia_chlamydosporia
EfM3.053660	-	95	6	NA	NA	TRUE	Effector	1	non_apoplastic	0.68	0	0	-9.348	0.8895	1.7801	-4.3296	POR39232	Tolypocladium_paradoxum
EfM3.054010	-	147	1	EFT-9m	825	FALSE	Effector	0.98	non_apoplastic	0.31	0.0279	0	1.5515	0.5627	1.1413	0.7296	NA	NA
EfM3.055320	-	190	6	EFT-14m	13754	TRUE	Effector	0.998	non_apoplastic	0.76	-0.2914	1.459	0.8268	0.1687	0.792	2.6624	CCE29234	Claviceps_purpurea
EfM3.055340	-	200	1	EFT-14m	9946	TRUE	Effector	0.993	non_apoplastic	0.62	-1.2831	-3.0182	0.4673	0.6265	0.9916	4.2081	NA	NA
EfM3.056890	-	147	19	EFT-3mA_Toru	23448	TRUE	Effector	1	non_apoplastic	0.69	-0.0461	-0.8807	1.0116	0.3046	2.0557	3.8865	KID91708	Metarhizium_guizhouense
EfM3.057230	-	57	0	EFT-11m	62564	TRUE	Effector	1	non_apoplastic	0.37	0.9319	6.3194	2.0583	0.4485	-0.0022	0.7759	XP_023425767	Fusarium_fujikuroi
EfM3.057430	-	158	5	EFT-9m	975	TRUE	Effector	0.968	non_apoplastic	0.7	0.1547	-0.6112	1.9363	2.0039	1.8765	1.3133	OAQ86039	Purpureocillium_lilacinum
EfM3.057440	-	111	6	EFT-14m	2419	TRUE	Effector	1	non_apoplastic	0.34	0.6909	0.9807	1.7393	1.742	2.3266	2.6394	EQB51211	Colletotrichum_gloeosporioides
EfM3.057760	-	167	2	EFT-3mB	18910	TRUE	Effector	0.964	non_apoplastic	0.28	-0.5629	0.3367	0.1272	-0.0813	0.5577	0.4443	XP_018142676	Pochonia_chlamydosporia
EfM3.058140	-	173	3	NA	NA	TRUE	Effector	0.967	non_apoplastic	0.36	-0.2257	0	0.3841	0.8318	1.3314	1.1458	CZS94271	Rhynchosporium_commune
EfM3.058820	-	159	7	EFT-14m	6203	TRUE	Effector	0.879	non_apoplastic	0.38	-0.8941	-2.5588	1.2042	4.8877	3.5303	-6.8782	NA	NA
EfM3.059290	-	98	11	EFT-11m	19297	TRUE	Effector	1	apoplastic	0.8	-1.0253	0.3934	0.4564	-0.0035	0.1171	0.3333	CCE29014	Claviceps_purpurea
EfM3.059480	-	96	0	EFT-28m	18843	TRUE	Effector	0.949	non_apoplastic	0.55	-0.995	-2.3759	1.0214	-0.8474	-0.7023	8.6175	NA	NA
EfM3.059490	-	156	6	EFT-28m	17586	TRUE	Effector	0.984	non_apoplastic	0.67	-0.9729	-2.5536	0.9665	-0.2804	0.0157	0.4037	KFG80091	Metarhizium_anisopliae
EfM3.060210	-	61	6	EFT-9m	135	TRUE	Effector	1	non_apoplastic	0.71	3.6909	5.3601	2.6905	1.1921	0.4895	1.1213	NA	NA
EfM3.061720	-	64	3	EFT-24m	22112	TRUE	Effector	0.998	non_apoplastic	0.12	-0.9119	1.9005	-1.6632	-0.4013	-1.21	-3.1844	NA	NA
EfM3.062700	sspN	128	0	EFT-3mA_Toru	8891	TRUE	Effector	0.852	non_apoplastic	0.1	-3.0095	6.2795	-6.634	-2.663	-2.95	-11.0979	PHH63509	Ophiocordyceps_australis
EfM3.062880	-	96	6	NA	NA	TRUE	Effector	0.998	apoplastic	0.82	0	0	0	0	0	0	CCE29635	Claviceps_purpurea
EfM3.062900	-	72	6	NA	NA	TRUE	Effector	0.999	apoplastic	0.87	0	0	0	0	0	0	CCE29634	Claviceps_purpurea
EfM3.063170	-	175	0	EFT-9m	10045	TRUE	Effector	0.955	apoplastic	0.87	-0.5164	0.2945	-0.1823	1.5386	1.9691	2.2908	KID86769	Metarhizium_guizhouense
EfM3.063220	-	199	5	EFT-24m	2810	TRUE	Effector	0.84	non_apoplastic	0.01	0.4845	-0.5114	0.2501	0.4041	-0.2308	-0.9886	XP_007812061	Metarhizium_acridum
EfM3.063420	-	170	2	EFT-14m	15527	TRUE	Effector	0.959	non_apoplastic	0.27	-2.2022	-2.4518	1.3969	1.1119	1.4391	-0.6101	NA	NA
EfM3.063660	-	93	6	NA	NA	TRUE	Effector	1	non_apoplastic	0.77	0	0	0	0	0	0	XP_002566698	Penicillium_rubens
EfM3.064720	-	177	2	EFT-24m	20969	TRUE	Effector	0.952	non_apoplastic	0.19	1.4767	0.9192	0.2097	0.011	0.6088	-0.0784	CCE34587	Claviceps_purpurea
EfM3.065200	-	154	2	EFT-14m	894	FALSE	Effector	0.99	non_apoplastic	0.78	-1.8142	-0.709	0.8723	0.2389	0.1332	-0.8022	KDB12228	Ustilaginoidea_virens
EfM3.065520	-	101	6	EFT-11m	13990	TRUE	Effector	0.994	non_apoplastic	0.38	0.0445	2.1769	0.3929	0.1723	0.2513	1.6945	NA	NA
EfM3.066170	-	188	0	EFT-26m	6913	TRUE	Effector	1	non_apoplastic	0.33	1.0535	3.2338	-0.1862	0.359	0.0797	2.6552	XP_018137586	Pochonia_chlamydosporia
EfM3.067730	-	79	0	EFT-30m	1174	FALSE	Effector	0.974	non_apoplastic	0.38	2.5603	7.1845	0.6761	0.8961	0.9904	0.7528	NA	NA
EfM3.068330	-	66	3	EFT-24m	44092	TRUE	Effector	0.994	non_apoplastic	0.43	2.5654	6.0453	-5.1774	-1.0739	-1.742	1.4708	NA	NA
EfM3.068730	-	74	6	EFT-9m	183	TRUE	Effector	1	non_apoplastic	0.7	2.4835	6.6231	0.792	0.7903	0.6325	1.2918	NA	NA
EfM3.069200	-	63	4	EFT-29m	995	TRUE	Effector	0.874	apoplastic	0.83	1.1059	2.7267	-1.7119	0.375	0.9382	1.3806	CCE29788	Claviceps_purpurea
EfM3.069430	-	148	1	EFT-3mB	41395	TRUE	Effector	0.977	non_apoplastic	0.72	0	2.2294	-2.6866	4.5543	0	0	OAA76496	Cordyceps_confragosa
EfM3.069580	-	166	6	EFT-14m	8600	TRUE	Effector	0.999	non_apoplastic	0.22	1.0225	6.6387	-6.469	-2.0404	-4.3978	-0.3826	CCE33891	Claviceps_purpurea
EfM3.071990	-	199	2	EFT-9m	71656	TRUE	Effector	0.998	non_apoplastic	0.49	-0.4246	2.9551	0.0774	2.6969	3.8024	0.374	KZZ94308	Moelleriella_libera
EfM3.072010	-	183	0	EFT-9m	73712	TRUE	Effector	0.998	non_apoplastic	0.36	-0.0422	0.4471	0.5642	1.8232	1.6423	2.1121	KZZ94306	Moelleriella_libera
EfM3.072390	-	99	8	EFT-9m	524	TRUE	Effector	1	apoplastic	0.81	0.9447	3.6065	2.9328	1.74	1.8376	3.4324	NA	NA
EfM3.072580	-	117	1	EFT-14m	22499	TRUE	Effector	0.652	non_apoplastic	0.11	0.6909	-1.5588	2.2042	5.909	0	-1.9886	NA	NA
EfM3.073010	-	96	3	EFT-9m	31727	TRUE	Effector	0.879	non_apoplastic	0.55	0.6909	3.1961	-0.9657	1.4745	2.4391	8.4248	OAA49288	Metarhizium_rileyi
EfM3.075190	-	99	7	EFT-8m	694	TRUE	Effector	1	non_apoplastic	0.36	3.9416	-5.3136	5.2917	6.1084	6.0729	1.9183	OAA38301	Metarhizium_rileyi
EfM3.075450	-	192	1	EFT-25m	1545	FALSE	Effector	0.862	non_apoplastic	0.07	1.6024	3.184	-1.591	-1.0045	-1.2842	0.3785	CCE33525	Claviceps_purpurea
EfM3.075920	-	90	6	EFT-26m	3729	TRUE	Effector	1	apoplastic	0.86	1.3913	-1.0993	6.044	3.977	5.1469	16.7625	CCE31639	Claviceps_purpurea
EfM3.076450	-	130	6	EFT-28m	7872	TRUE	Effector	0.997	non_apoplastic	0.2	1.7945	5.5697	-1.9203	-0.6517	-1.1211	-1.1862	NA	NA
EfM3.077390	-	104	3	EFT-8m	487	TRUE	Effector	0.836	non_apoplastic	0.13	-0.8941	0.6636	-1.0181	-1.6954	-1.4678	8.3094	NA	NA
EfM3.077900	-	120	6	EFT-14m	1754	TRUE	Effector	0.938	non_apoplastic	0.21	1.9421	3.9917	-0.4171	-0.4638	-0.8639	0.3042	CCE29593	Claviceps_purpurea
EfM3.077910	-	168	2	EFT-26m	170	TRUE	Effector	0.939	non_apoplastic	0.2	3.1604	0	-0.9033	-0.0888	0.2157	-0.4295	NA	NA
EfM3.078750	-	162	4	EFT-3mA_Toru	17994	TRUE	Effector	0.901	non_apoplastic	0.25	0.6909	2.3481	-1.7026	-1.6954	-1.2454	6.4476	NA	NA
EfM3.079070	-	159	6	EFT-9m	929	TRUE	Effector	0.967	non_apoplastic	0.31	0.6909	2.5165	-0.0934	-0.876	0.1726	-0.0743	XP_007826696	Metarhizium_robertsii
EfM3.079380	-	88	8	EFT-14m	1011	TRUE	Effector	1	apoplastic	0.89	1.2759	1.1417	1.3783	1.8895	2.5911	2.4037	XP_018139279	Pochonia_chlamydosporia
EfM3.079400	-	181	2	EFT-3mB	7244	TRUE	Effector	0.99	non_apoplastic	0.37	-0.0746	-1.463	1.0508	-0.5255	0.7154	-0.1585	OAQ22916	Mortierella_elongata
EfM3.079420	-	90	8	EFT-3mB	453	TRUE	Effector	1	non_apoplastic	0.68	-0.3091	1.4412	-2.7958	5.7087	4.3513	0	XP_018139353	Pochonia_chlamydosporia
Agene: Unique identifier for this gene
Bname: gene name
Clength: length of protein in amino acids
Dnr_cysteines: number of cysteines
EMITE_nearest: family of the nearest MITE in the Fl1 genome
FMITE_d: distance to the nearest MITE in the Fl1 genome
Geaton_2015: was this gene studied in Eaton et al. 2015
Hep_classification: classification of protein from EffectorP
Iep_prob: probability protein is an effector as determined from EffectorP
Japo_classification: classification from apoplastP
Kapo_probprotein: probability protein is apoplastic as determined from apoplastP
Lhep_L2FD_culture: Log2fold difference in expression between WT and hepA deletion mutant
MPvC_L2FD: Log2 fold difference in expression between planta and culture
NhepA_L2FD_planta: Log2fold difference in expression between hepA deletion mutant and WT
OnoxA_L2FD:Log2fold difference in expression between noxA deletion mutant and WT
PproA_L2FD: Log2fold difference in expression between proA deletion mutant and WT
QsakA_L2FD: Log2fold difference in expression between sakA deletion mutant and WT
Rblast_acc: best sordariomycetes BLAST accession
Sblast_spp: best sordariomycetes BLAST species

## Sheet: column description
column	explanation
gene	unique identifier for this gene.
name	gene name (for only the four focal genes on this study).
length	length of protein in amino acids.
nr_cysteines	number of cysteines.
MITE_nearest	family of the nearest MITE in the Fl1 genome.
MITE_d	distance to nearest MITE in the Fl1 genome.
Eaton_2015	this gene was studied in Eaton et al., 2015.
ep_classification	classification of protein from EffectorP (Sperschneider et al., 2016).
ep_prob	probability of the protein to be an effector, derived from EffectorP (Sperschneider et al., 2016).
apo_classification	classification from ApoplastP (Sperschneider et al., 2017).
apo_probprotein	probability of the protein to be apoplastic, derived from ApoplastP (Sperschneider et al., 2017).
Hep_L2FD_culture	Log2 fold difference in expression between WT and hepA deletion mutant in culture.
PvC_L2FD	Log2 fold difference in expression between in planta and in culture.
hepA_L2FD_planta	Log2 fold difference in expression between WT and hepA deletion mutant in planta.
noxA_L2FD	Log2 fold difference in expression between WT and noxA deletion mutant in planta.
proA_L2FD	Log2 fold difference in expression between WT and proA deletion mutant in planta.
sakA_L2FD	Log2 fold difference in expression between WT and sakA deletion mutant in planta.
blast_acc	best Sordariomycetes BLAST accession
blast_spp	best Sordariomycetes BLAST species
