# Supplementary material for: Analysis of Epichloë festucae small secreted proteins in the interaction with Lolium perenne
Source: PLoS One. 2019 Feb 13;14(2):e0209463. doi: 10.1371/journal.pone.0209463 (PMC6374014; doi:10.1371/journal.pone.0209463)
Supplement: S5 Table — RPKM and fold differences for all gene models (sheet 1), the list of gene models that encode effector candidates (sheet 2), list of gene models that encode putative secreted proteins that are not classified as effector candidate (sheet 3) and a summary of the number of genes that are differentially expressed in the three classes using as criteria a q-value < 0.01 and an absolute L2FD > 2 (sheet 4). (XLSX) [file pone.0209463.s011.xlsx]

## Sheet: all genes
gene_id	gene_name	gene_type	transcript_length	culture_RPKM	planta_RPKM	L2FD	q-value
EfM3.016770	sspM	ssp	874	0	2944.06	15.9553	0
EfM3.006460	NA	ssp	390	0.876832	10464.6	13.5429	0
EfM3.050840	NA	ssp	685	0.499218	2108.56	12.0443	0
EfM3.041600	NA	ssp	645	1.59053	283.987	7.48017	5.63e-193
EfM3.067730	NA	ssp	237	112.545	16371.4	7.18453	0
EfM3.046430	NA	ssp	911	45.0447	6050.08	7.06945	0
EfM3.014350	sspO	ssp	580	19.4566	2353.38	6.91833	0
EfM3.007740	NA	ssp	252	5.42801	601.58	6.79219	8.95e-157
EfM3.069580	NA	ssp	1275	23.8705	2378.56	6.63871	0
EfM3.068730	NA	ssp	359	26.6713	2629.06	6.62311	0
EfM3.051200	NA	ssp	800	0.854911	72.9841	6.41566	4.7e-60
EfM3.057230	NA	ssp	442	8.51043	679.661	6.31944	1.06e-304
EfM3.062700	sspN	ssp	384	11.5769	899.303	6.27948	0
EfM3.068330	NA	ssp	198	15.5438	1026.53	6.04529	1.04e-203
EfM3.076450	NA	ssp	920	17.4699	829.706	5.56966	0
EfM3.060210	NA	ssp	226	1.51312	62.148	5.36011	2.35e-14
EfM3.045110	NA	ssp	720	0.474951	13.8649	4.86751	3.27e-10
EfM3.028680	NA	ssp	2662	11.1762	212.185	4.24683	0
EfM3.077900	NA	ssp	662	332.666	5292.25	3.99173	0
EfM3.009460	NA	ssp	579	1.18122	18.4442	3.96481	8.17e-10
EfM3.008750	NA	ssp	498	5.49341	76.22	3.7944	3.87e-31
EfM3.072390	sspI	ssp	374	23.7729	289.575	3.60654	3.67e-83
EfM3.008740	sspC	ssp	510	11.3988	116.533	3.35379	1.01e-43
EfM3.051300	NA	ssp	525	65.7875	642.299	3.28736	4.36e-238
EfM3.066170	NA	ssp	569	4.20694	39.5767	3.23381	6.54e-17
EfM3.044640	NA	ssp	444	14.6336	134.117	3.19614	4.31e-42
EfM3.073010	NA	ssp	288	1.18738	10.8823	3.19614	0.00180055
EfM3.075450	NA	ssp	1301	22.0792	200.661	3.184	1.67e-179
EfM3.034400	NA	ssp	465	8.82489	78.8832	3.16007	3.02e-26
EfM3.008680	sspB	ssp	464	180.563	1559.3	3.11032	0
EfM3.000880	NA	ssp	534	5.12306	43.2576	3.07787	1.08e-16
EfM3.045040	NA	ssp	802	23.8778	197.854	3.05069	1.8e-105
EfM3.071990	NA	ssp	597	7.44646	57.7474	2.95513	2.83e-23
EfM3.044610	NA	ssp	805	119.794	881.617	2.8796	0
EfM3.069200	NA	ssp	189	21.712	143.716	2.72665	2.13e-17
EfM3.017130	NA	ssp	897	6.48093	42.5749	2.71573	7.5e-24
EfM3.079070	NA	ssp	477	5.01835	28.7153	2.51654	7.4e-09
EfM3.008170	NA	ssp	213	27.2929	144.961	2.40907	1.85e-17
EfM3.078750	NA	ssp	486	0.703631	3.58266	2.34814	0.0324359
EfM3.046570	NA	ssp	234	8.76832	43.6533	2.31572	2.09e-06
EfM3.005070	NA	ssp	540	55.7276	262.681	2.23685	7.14e-69
EfM3.065520	NA	ssp	606	142.203	643.027	2.17693	8.11e-181
EfM3.042450	NA	ssp	1691	15.3692	68.7133	2.16055	2.13e-54
EfM3.069430	NA	ssp	601	0	0.193142	2.05943	0.287288
EfM3.050590	NA	ssp	597	42.3876	173.242	2.03108	3.23e-45
EfM3.033650	NA	ssp	192	83.7101	340.375	2.02365	4.15e-29
EfM3.061720	NA	ssp	572	339.573	1267.73	1.90045	7.84e-284
EfM3.033620	NA	ssp	345	0.991202	3.36458	1.76318	0.102583
EfM3.052070	NA	ssp	1057	6.794	21.7441	1.67829	3.49e-09
EfM3.045230	NA	ssp	1237	3.87025	12.1052	1.64512	2.45e-06
EfM3.006680	NA	ssp	881	0.77631	2.23987	1.52871	0.0648159
EfM3.055320	NA	ssp	570	48.595	133.592	1.45895	3.19e-22
EfM3.079420	NA	ssp	270	2.53307	6.8787	1.44125	0.0917932
EfM3.003590	NA	ssp	880	22.9272	55.5328	1.27628	1.38e-12
EfM3.041050	NA	ssp	600	32.4866	77.7724	1.25941	8.85e-12
EfM3.040450	NA	ssp	782	2.18647	5.19531	1.2486	0.0254394
EfM3.015790	NA	ssp	390	0.876832	2.08345	1.2486	0.210287
EfM3.036630	NA	ssp	492	3.47525	8.25759	1.2486	0.0254394
EfM3.079380	NA	ssp	407	5.04125	11.123	1.14169	0.0308134
EfM3.043290	NA	ssp	823	41.551	88.1517	1.08511	2.88e-14
EfM3.057440	sspJ	ssp	333	60.5883	119.564	0.980671	1.62e-07
EfM3.029530	NA	ssp	415	9.06412	17.6215	0.959098	0.0167322
EfM3.064720	NA	ssp	1167	138.017	261.002	0.919219	2.94e-42
EfM3.022670	NA	ssp	1153	0.88976	1.6108	0.856287	0.140119
EfM3.077390	NA	ssp	312	3.28812	5.20863	0.663642	0.182527
EfM3.043610	NA	ssp	360	1.8998	2.90195	0.611175	0.224016
EfM3.048790	NA	ssp	252	14.927	22.1101	0.566781	0.0978082
EfM3.032810	NA	ssp	904	24.5882	35.9534	0.548165	0.00221766
EfM3.001310	NA	ssp	533	53.8931	77.3128	0.520608	0.00109023
EfM3.072010	NA	ssp	1316	31.9617	43.5734	0.447102	0.000835555
EfM3.031680	NA	ssp	541	5.68887	7.50968	0.400608	0.186997
EfM3.059290	NA	ssp	507	15.5132	20.3766	0.393421	0.0924409
EfM3.057760	NA	ssp	501	63.4784	80.1657	0.336719	0.0182284
EfM3.063170	NA	ssp	525	267.709	328.335	0.294502	0.000102774
EfM3.014620	NA	ssp	501	1.36513	1.62185	0.248605	0.287288
EfM3.041760	NA	ssp	249	82.4011	83.9119	0.0262123	0.276197
EfM3.050850	NA	ssp	488	0	0	0	NA
EfM3.001920	NA	ssp	462	48.8521	46.7328	-0.0639856	0.232161
EfM3.040200	sspE	ssp	545	40.1573	38.1247	-0.0749345	0.216645
EfM3.006560	NA	ssp	827	17.7805	16.8433	-0.0781244	0.235997
EfM3.032780	NA	ssp	267	23.0538	20.4332	-0.174086	0.205047
EfM3.027550	NA	ssp	204	559.883	487.073	-0.200988	0.0127437
EfM3.005320	NA	ssp	929	129.939	109.081	-0.252437	0.00267516
EfM3.004780	NA	ssp	990	33.1602	25.5606	-0.375528	0.0144746
EfM3.042700	NA	ssp	838	163.229	119.957	-0.444383	3.5e-07
EfM3.033630	NA	ssp	809	148.79	107.326	-0.471287	4.56e-07
EfM3.063220	NA	ssp	791	6.48479	4.54921	-0.511445	0.101839
EfM3.026630	sspD	ssp	318	119.365	79.9406	-0.578379	0.000350896
EfM3.057430	NA	ssp	474	262.606	171.913	-0.611218	1.09e-10
EfM3.065200	NA	ssp	462	819.383	501.247	-0.709017	4.03e-37
EfM3.005190	NA	ssp	715	3.3479	1.94816	-0.781143	0.0962159
EfM3.039570	NA	ssp	683	3.50476	2.03944	-0.781143	0.0962159
EfM3.021590	NA	ssp	344	2.98225	1.68718	-0.821785	0.137157
EfM3.024240	NA	ssp	1715	18.1451	10.0849	-0.847376	1.04e-05
EfM3.056890	NA	ssp	956	3.57703	1.94273	-0.880678	0.0599117
EfM3.008820	NA	ssp	1301	8.14827	4.28267	-0.927984	0.00265645
EfM3.023900	NA	ssp	585	26.8895	13.8897	-0.953029	0.000377277
EfM3.007440	NA	ssp	435	63.6762	31.7547	-1.00378	1.54e-06
EfM3.027530	NA	ssp	354	6.76201	3.27904	-1.04418	0.0560044
EfM3.075920	sspH	ssp	270	10.1323	4.72911	-1.09932	0.0399522
EfM3.050910	NA	ssp	541	34.1332	15.8776	-1.10418	1.91e-05
EfM3.004970	NA	ssp	1278	450.601	204.545	-1.13944	2.3e-124
EfM3.048990	NA	ssp	792	1.29532	0.586253	-1.14371	0.123432
EfM3.023850	NA	ssp	1057	9.05866	3.95347	-1.19618	0.000609176
EfM3.024550	NA	ssp	555	110.291	47.6862	-1.20968	4.14e-16
EfM3.021740	NA	ssp	318	20.4318	8.03056	-1.34725	0.0015282
EfM3.028820	NA	ssp	453	17.3624	6.40608	-1.43846	0.000333811
EfM3.079400	NA	ssp	781	44.6612	16.2004	-1.46299	6.52e-13
EfM3.025060	NA	ssp	1258	290.588	100.392	-1.53333	1.22e-127
EfM3.045120	NA	ssp	321	3.19593	1.08484	-1.55875	0.0606134
EfM3.072580	NA	ssp	470	0.727584	0.246975	-1.55875	0.141754
EfM3.033250	NA	ssp	402	323.25	69.0116	-2.22774	2.97e-79
EfM3.041770	sspF	ssp	326	201.402	40.5917	-2.31082	6.49e-43
EfM3.059480	NA	ssp	288	87.8659	16.9281	-2.37589	2.98e-18
EfM3.063420	NA	ssp	910	19.5408	3.57164	-2.45184	7.75e-14
EfM3.016885	NA	ssp	381	1509.67	267.498	-2.49664	0
EfM3.059490	NA	ssp	1027	187.797	31.9865	-2.55364	2.31e-139
EfM3.058820	NA	ssp	477	4.30144	0.730051	-2.55875	0.00438519
EfM3.055340	NA	ssp	765	24.5857	3.03472	-3.01818	3.97e-18
EfM3.010610	NA	ssp	788	512.513	30.7872	-4.05718	0
EfM3.038640	NA	ssp	579	1725.77	100.441	-4.10282	0
EfM3.047550	NA	ssp	921	196.416	5.0414	-5.28395	1.33e-258
EfM3.075190	NA	ssp	614	15.0375	0.378105	-5.31364	1.5e-14
EfM3.044560	NA	ssp	300	2.27976	0	-5.62059	0.0239038
EfM3.017370	NA	ssp	528	12.3055	0.219845	-5.80668	5.02e-11
EfM3.030900	NA	ssp	1596	735.567	3.12742	-7.87774	0
EfM3.007580	NA	ssp	336	47.8343	123.333	NA	6.6e-12
EfM3.012670	NA	ssp	683	8.51156	12.9165	NA	0.0435415
EfM3.020500	NA	ssp	943	1.81317	0.984756	NA	0.110432
EfM3.023030	NA	ssp	225	0	0	NA	NA
EfM3.030230	NA	ssp	602	0	0	NA	NA
EfM3.030620	NA	ssp	1087	7.55027	2.99005	NA	0.00053037
EfM3.050870	NA	ssp	546	0	0	NA	NA
EfM3.053660	NA	ssp	285	0	19.55	NA	6.14e-07
EfM3.054010	NA	ssp	790	8.22446	88.0137	NA	8.61e-52
EfM3.058140	NA	ssp	519	110.694	448.209	NA	4.51e-99
EfM3.062880	NA	ssp	288	0	0	NA	NA
EfM3.062900	NA	ssp	216	0	0	NA	NA
EfM3.063660	NA	ssp	279	0	0	NA	NA
EfM3.077910	NA	ssp	504	8.82051	250.121	NA	6.65e-116
EfM3.048190	NA	secreted	1497	0	1756.45	15.2101	0
EfM3.045520	NA	secreted	728	0	289.079	12.607	9.34e-230
EfM3.019640	NA	secreted	741	10.6143	6799.11	9.32319	0
EfM3.049630	NA	secreted	1819	0	28.3973	9.25939	9.09e-57
EfM3.017060	NA	secreted	1767	3.09645	349.286	6.81765	0
EfM3.059460	NA	secreted	789	0	5.14922	6.79606	2.55e-05
EfM3.005300	NA	secreted	1309	20.3768	2024.67	6.63462	0
EfM3.056990	NA	secreted	929	7.73009	638.617	6.36832	0
EfM3.065700	NA	secreted	657	0.520494	41.1662	6.30544	2.94e-28
EfM3.059820	NA	secreted	1256	0.272265	18.6686	6.09946	2.03e-24
EfM3.001750	NA	secreted	402	2.55197	155.06	5.92507	1.02e-62
EfM3.051210	NA	secreted	696	0.491328	27.0182	5.7811	2.38e-19
EfM3.001180	NA	secreted	921	0	1.89052	5.35049	0.00684472
EfM3.000820	NA	secreted	2070	8.59041	310.551	5.17596	0
EfM3.000810	NA	secreted	3441	4.37269	143.571	5.0371	0
EfM3.029340	NA	secreted	1062	280.462	8260.02	4.88027	0
EfM3.051350	NA	secreted	552	1.239	29.2298	4.56019	1.8e-15
EfM3.059830	NA	secreted	1714	0	1.01585	4.45439	0.00684472
EfM3.029680	NA	secreted	735	55.3657	1209.74	4.44956	0
EfM3.031740	NA	secreted	1267	13.2251	247.09	4.22368	1.3e-265
EfM3.046700	NA	secreted	1858	7.73009	127.136	4.03975	3.98e-195
EfM3.021080	NA	secreted	2265	1.81173	29.3142	4.01616	1.74e-55
EfM3.045470	NA	secreted	834	18.4513	297.154	4.00942	1.22e-203
EfM3.010790	NA	secreted	630	1.0856	17.3196	3.99584	5.5e-10
EfM3.011570	NA	secreted	747	153.358	2347.98	3.93645	0
EfM3.062010	NA	secreted	2657	47.2341	717.788	3.92566	0
EfM3.002270	NA	secreted	1150	0.29736	4.44125	3.90068	2.35e-05
EfM3.025760	NA	secreted	1255	37.33	529.242	3.82552	0
EfM3.028910	NA	secreted	566	241.671	3419.38	3.82262	0
EfM3.072000	NA	secreted	1071	1.59647	19.5089	3.61117	4.62e-17
EfM3.058050	NA	secreted	1947	126.81	1197.98	3.23987	0
EfM3.050980	NA	secreted	2488	165.21	1543.21	3.22357	0
EfM3.008730	NA	secreted	1192	234.097	2185.23	3.22261	0
EfM3.032620	NA	secreted	1128	7.579	69.5646	3.19827	4.73e-55
EfM3.056960	NA	secreted	1792	0.572485	5.24684	3.19614	1.16e-07
EfM3.014090	NA	secreted	1545	11.2881	102.029	3.17609	1.13e-108
EfM3.075420	NA	secreted	810	385.871	3254.49	3.07624	0
EfM3.036440	NA	secreted	1125	4.55953	37.6609	3.04611	3.09e-29
EfM3.024330	NA	secreted	1209	12.7282	103.789	3.02755	3.33e-83
EfM3.071270	NA	secreted	2032	44.2602	360.174	3.02461	0
EfM3.062690	NA	secreted	1143	0.299182	2.33578	2.96481	0.006541
EfM3.073810	NA	secreted	1048	49.2716	384.564	2.9644	3.05e-259
EfM3.019770	NA	secreted	2020	0	0.344787	2.89548	0.113947
EfM3.035615	NA	secreted	957	3.93063	28.7466	2.87056	1.87e-18
EfM3.079050	NA	secreted	1116	167.918	1217.26	2.85781	0
EfM3.082030	NA	secreted	1062	13.202	92.9062	2.81502	2.22e-61
EfM3.011490	NA	secreted	363	54.639	343.758	2.65339	5.78e-73
EfM3.057920	NA	secreted	1105	2.47576	15.1269	2.61117	8.57e-11
EfM3.033790	NA	secreted	696	2.45664	14.8433	2.59506	3.36e-07
EfM3.058450	NA	secreted	417	0	0.278365	2.58675	0.287288
EfM3.072040	NA	secreted	2012	2.7194	15.0579	2.46916	1.44e-17
EfM3.054640	NA	secreted	1324	18.0797	99.5958	2.46171	3.5e-71
EfM3.005420	NA	secreted	2631	27.6847	144.8	2.3869	2.23e-196
EfM3.046710	NA	secreted	636	22.0449	112.245	2.34814	2.23e-37
EfM3.069510	NA	secreted	3119	8.1133	41.3103	2.34814	3.66e-66
EfM3.049570	NA	secreted	1487	17.0177	85.5559	2.32983	8.05e-65
EfM3.003560	NA	secreted	1059	71.3637	346.481	2.27951	1.31e-179
EfM3.056810	NA	secreted	1525	4.48478	21.0082	2.22785	1.09e-16
EfM3.080780	NA	secreted	875	5.47143	25.6035	2.22635	4.58e-12
EfM3.000660	NA	secreted	2618	4.83296	21.7702	2.17138	1.2e-27
EfM3.071720	NA	secreted	843	19.8769	86.8865	2.12804	3.02e-34
EfM3.072140	NA	secreted	993	35.1263	153.485	2.12748	1.37e-69
EfM3.008380	NA	secreted	1362	2.25968	9.71579	2.10421	2.26e-07
EfM3.021720	NA	secreted	393	2.61042	11.2238	2.10421	0.0025874
EfM3.038510	NA	secreted	1622	79.0608	330.701	2.06449	4.88e-233
EfM3.018930	NA	secreted	2583	1.85347	7.72956	2.06016	3.95e-10
EfM3.049510	NA	secreted	1266	7.02297	29.1571	2.05369	2.04e-17
EfM3.048120	NA	secreted	1944	26.0343	108.017	2.05277	1.89e-91
EfM3.011610	NA	secreted	762	27.8239	114.859	2.04547	6.69e-39
EfM3.055730	NA	secreted	3208	8.52779	34.7728	2.02771	1.56e-48
EfM3.009030	NA	secreted	471	18.877	73.4422	1.95998	1.56e-15
EfM3.004000	NA	secreted	1435	11.2002	43.0338	1.94194	2.72e-26
EfM3.068210	NA	secreted	1119	16.8079	64.4187	1.93834	2.66e-30
EfM3.005290	NA	secreted	2513	88.0426	336.964	1.93632	0
EfM3.079010	NA	secreted	1046	47.7312	177.446	1.89438	2.32e-73
EfM3.052390	NA	secreted	813	15.1423	55.826	1.88235	5.22e-19
EfM3.011270	NA	secreted	915	1.1212	4.05956	1.85629	0.00767329
EfM3.038910	NA	secreted	531	1.288	4.59066	1.83357	0.032727
EfM3.018520	NA	secreted	2061	242.577	849.212	1.80768	0
EfM3.022470	NA	secreted	1749	5.08352	17.7867	1.8069	6.12e-13
EfM3.029010	NA	secreted	1099	43.8735	153.046	1.80254	1.41e-62
EfM3.054000	NA	secreted	1141	413.295	1416.74	1.77734	0
EfM3.044660	NA	secreted	2012	5.26884	17.8271	1.75852	3.53e-14
EfM3.020210	NA	secreted	1084	22.0826	74.4228	1.75284	7.25e-30
EfM3.031790	NA	secreted	1587	1.93931	6.50974	1.74706	4.81e-05
EfM3.080560	NA	secreted	2784	1.10549	3.71083	1.74706	4.81e-05
EfM3.047990	NA	secreted	2463	25.8244	84.8318	1.71587	1.11e-72
EfM3.024310	NA	secreted	1698	1387.39	4424.98	1.6733	0
EfM3.075210	NA	secreted	3075	2.33537	7.43655	1.67098	4.92e-09
EfM3.038430	NA	secreted	1305	49.2639	156.461	1.6672	2.84e-68
EfM3.051740	NA	secreted	3791	5.41226	17.0244	1.6533	2.06e-22
EfM3.018200	gpiB	secreted	555	15.4038	48.1045	1.64288	3.61e-10
EfM3.055760	NA	secreted	1974	5.71673	17.6411	1.62567	1.46e-12
EfM3.014440	NA	secreted	2439	4.34641	13.3259	1.61634	1.05e-11
EfM3.000760	NA	secreted	1912	32.551	99.2007	1.60765	1.34e-60
EfM3.013890	NA	secreted	1587	71.9698	219.064	1.60589	1.2e-109
EfM3.014160	NA	secreted	2343	32.1093	97.4997	1.6024	2.1e-72
EfM3.036980	NA	secreted	1947	15.1048	45.7278	1.59807	5.49e-29
EfM3.020890	NA	secreted	1386	3.45419	10.3013	1.57641	6.5e-06
EfM3.051460	NA	secreted	1410	45.8378	134.519	1.5532	8.77e-58
EfM3.040820	NA	secreted	1188	8.34762	24.1341	1.53164	6.83e-10
EfM3.021500	NA	secreted	1431	0.955876	2.75797	1.52871	0.0148744
EfM3.036460	NA	secreted	1556	5.27452	15.0693	1.5145	2.41e-08
EfM3.005240	NA	secreted	3925	30.2323	84.4635	1.48224	1.36e-93
EfM3.019390	NA	secreted	2309	59.3884	164.591	1.47063	6.14e-106
EfM3.025130	NA	secreted	1537	27.811	76.8819	1.46699	6.67e-34
EfM3.049020	NA	secreted	1701	11.2581	30.7767	1.45088	9.49e-16
EfM3.037980	NA	secreted	1922	0.533764	1.44947	1.44125	0.0424431
EfM3.066110	NA	secreted	684	1.99979	5.43056	1.44125	0.0205197
EfM3.001870	NA	secreted	1271	8.8787	23.5627	1.40808	2.86e-09
EfM3.002440	NA	secreted	1064	3.53535	9.38226	1.40808	0.000434355
EfM3.038290	NA	secreted	1365	47.5995	125.773	1.4018	1.26e-45
EfM3.002070	NA	secreted	843	3.24521	8.53718	1.39545	0.00238738
EfM3.035030	NA	secreted	3970	0.947509	2.4853	1.39121	0.000604921
EfM3.056750	NA	secreted	897	3.81231	9.96434	1.38611	0.000843719
EfM3.000730	NA	secreted	1922	13.6999	35.4515	1.37168	1.83e-18
EfM3.060960	NA	secreted	1842	8.53983	22.0561	1.3689	1.28e-11
EfM3.020740	NA	secreted	1673	39.4496	99.1486	1.32958	6.74e-41
EfM3.041980	NA	secreted	918	8.56774	21.1166	1.30139	4.42e-06
EfM3.059210	NA	secreted	2313	196.485	481.626	1.29349	1.97e-255
EfM3.032500	NA	secreted	1008	134.682	328.197	1.285	3.63e-76
EfM3.016310	NA	secreted	3555	10.3888	25.1094	1.2732	1.62e-21
EfM3.009970	NA	secreted	2410	152.252	356.278	1.22654	5.02e-182
EfM3.012660	NA	secreted	1227	1.6722	3.87873	1.21384	0.0235046
EfM3.072420	NA	secreted	1055	30.1447	69.6469	1.20815	1.15e-16
EfM3.053470	NA	secreted	1367	11.5072	26.1537	1.18447	8.99e-09
EfM3.074840	NA	secreted	1250	483.948	1090.48	1.17204	5.49e-269
EfM3.078790	NA	secreted	1229	9.46037	21.0622	1.15469	1.42e-06
EfM3.054080	NA	secreted	1819	3.38393	7.53008	1.15397	0.000338218
EfM3.027730	NA	secreted	2805	17.9211	39.8514	1.15297	5.07e-23
EfM3.038080	NA	secreted	2853	10.9074	24.0863	1.14291	1.33e-14
EfM3.046660	NA	secreted	2565	49.1949	107.751	1.13112	7.02e-53
EfM3.028570	NA	secreted	2643	41.2738	90.3855	1.13086	5.83e-46
EfM3.007760	NA	secreted	1725	33.3044	72.675	1.12575	1.03e-24
EfM3.025970	NA	secreted	2319	83.7585	178.197	1.08916	6.3e-74
EfM3.049900	NA	secreted	1563	34.1308	72.4839	1.08658	2.04e-21
EfM3.065960	NA	secreted	2526	36.9582	78.3045	1.0832	6.79e-36
EfM3.072240	NA	secreted	2305	76.1075	158.632	1.05957	8.6e-63
EfM3.018740	NA	secreted	1277	6.15911	12.635	1.03663	0.000351358
EfM3.030960	NA	secreted	1147	61.7146	126.198	1.03201	6.11e-25
EfM3.011750	NA	secreted	1458	1.6418	3.34381	1.02621	0.0356035
EfM3.036740	NA	secreted	1869	31.1043	62.4797	1.00627	1.06e-19
EfM3.013010	NA	secreted	1804	303.484	601.367	0.986625	9.41e-164
EfM3.046390	NA	secreted	1614	247.892	483.299	0.963202	8.8e-114
EfM3.029890	NA	secreted	1206	36.2947	70.4554	0.95695	9.37e-14
EfM3.031540	NA	secreted	1536	52.9867	102.853	0.956883	3.5e-24
EfM3.039340	NA	secreted	1560	13.8101	26.6384	0.947786	1.7e-07
EfM3.009930	NA	secreted	972	54.1796	103.897	0.939335	1.17e-15
EfM3.060410	NA	secreted	1109	370.333	702.226	0.923111	4.26e-106
EfM3.016040	NA	secreted	1185	17.0261	32.0317	0.911754	1.36e-06
EfM3.009080	NA	secreted	1341	20.6556	38.5196	0.899061	2.45e-08
EfM3.057650	NA	secreted	1629	120.706	223.605	0.889461	1.28e-47
EfM3.022510	NA	secreted	838	126.502	229.801	0.861224	1.15e-24
EfM3.051780	NA	secreted	1604	15.5632	28.2235	0.858756	4.46e-07
EfM3.015590	NA	secreted	1708	70.4751	127.632	0.856799	1.52e-27
EfM3.031810	NA	secreted	1932	7.78801	14.0592	0.852183	8.72e-05
EfM3.048970	NA	secreted	2188	15.4728	27.7993	0.845316	1.01e-08
EfM3.011340	NA	secreted	2256	37.7434	67.7637	0.844287	2.28e-19
EfM3.079750	NA	secreted	1129	108.435	194.526	0.84313	4.48e-27
EfM3.038600	NA	secreted	2510	41.281	73.8553	0.839224	6.47e-23
EfM3.081270	NA	secreted	3381	17.9023	31.7232	0.825393	1.22e-13
EfM3.078310	NA	secreted	1695	41.5603	73.1395	0.815445	3.08e-15
EfM3.020160	NA	secreted	1164	15.5705	27.2245	0.806086	4.74e-05
EfM3.045970	NA	secreted	4016	6.89719	11.9662	0.794887	1.01e-06
EfM3.050240	NA	secreted	1590	49.2515	85.124	0.789398	9.95e-16
EfM3.059130	NA	secreted	1467	102.799	177.559	0.788472	1.53e-28
EfM3.004350	NA	secreted	1854	18.0758	31.0543	0.780736	1.79e-07
EfM3.044530	NA	secreted	1297	155.031	264.196	0.769054	1.4e-35
EfM3.052010	NA	secreted	2249	17.1819	29.2131	0.765729	3.9e-08
EfM3.035180	NA	secreted	850	0.804622	1.36563	0.763178	0.224287
EfM3.080370	NA	secreted	843	60.4421	102.446	0.76124	4.27e-10
EfM3.078550	NA	secreted	3516	77.0296	128.855	0.742261	6.69e-44
EfM3.079410	NA	secreted	2050	1.83493	3.05767	0.736706	0.0533588
EfM3.032010	NA	secreted	543	4.40838	7.26824	0.721358	0.0938291
EfM3.032430	NA	secreted	1200	32.7716	53.9763	0.719881	2.26e-07
EfM3.004340	NA	secreted	1245	60.1528	98.6431	0.713587	2.25e-12
EfM3.056420	NA	secreted	1989	76.6798	124.949	0.704419	7.51e-23
EfM3.012380	NA	secreted	1176	509.748	827.649	0.699235	1.45e-83
EfM3.001820	NA	secreted	2101	65.9189	106.299	0.689365	5.24e-20
EfM3.023220	NA	secreted	1020	3.35259	5.3487	0.673911	0.075463
EfM3.070690	NA	secreted	1818	23.3243	37.0326	0.666963	6.33e-07
EfM3.056970	NA	secreted	1044	0.982657	1.5566	0.663642	0.182527
EfM3.001450	NA	secreted	1863	51.2121	80.6254	0.65475	5.23e-13
EfM3.003250	NA	secreted	1247	1050.3	1649.3	0.651049	1.22e-154
EfM3.038320	NA	secreted	3213	191.045	295.885	0.631129	1.22e-68
EfM3.027510	NA	secreted	2121	5.48175	8.48284	0.629911	0.00760624
EfM3.070810	NA	secreted	895	53.1096	81.7086	0.621517	9.75e-07
EfM3.068000	NA	secreted	1697	5.03778	7.72942	0.617573	0.0191309
EfM3.024910	NA	secreted	990	15.5438	23.8019	0.614733	0.00349693
EfM3.050430	NA	secreted	1293	84.3671	129.006	0.612681	7.78e-13
EfM3.051700	NA	secreted	2108	66.5111	100.44	0.59466	4.04e-15
EfM3.059970	NA	secreted	1145	2.68793	4.05513	0.593253	0.107136
EfM3.076920	NA	secreted	787	28.6781	42.9209	0.581731	0.00121379
EfM3.037090	NA	secreted	1499	8.66888	12.932	0.577027	0.00961246
EfM3.045910	NA	secreted	1350	3.79961	5.58895	0.556727	0.0683331
EfM3.002120	NA	secreted	2382	3.44549	5.01933	0.542788	0.0369471
EfM3.075000	NA	secreted	765	6.25817	9.10417	0.540785	0.0779071
EfM3.023040	NA	secreted	620	13.7889	20.0328	0.538861	0.0388946
EfM3.071650	NA	secreted	1218	73.5589	104.832	0.511115	6.66e-08
EfM3.034460	NA	secreted	2058	32.7342	46.5892	0.509196	2.58e-06
EfM3.052220	NA	secreted	2585	15.0808	21.4194	0.506205	0.000253683
EfM3.020390	NA	secreted	2190	36.0702	51.2016	0.50538	4.71e-07
EfM3.037180	NA	secreted	870	10.6127	14.9434	0.493717	0.042266
EfM3.066930	NA	secreted	975	11.2235	15.5961	0.474673	0.0376425
EfM3.076150	NA	secreted	2082	1.80673	2.50889	0.473671	0.117883
EfM3.004240	NA	secreted	3387	47.0491	64.3279	0.451277	3.6e-10
EfM3.049760	NA	secreted	1084	7.2557	9.85165	0.44125	0.0684623
EfM3.065670	NA	secreted	986	26.7051	36.142	0.436558	0.00649647
EfM3.008000	NA	secreted	1447	30.4861	41.1528	0.432838	0.000881863
EfM3.038760	NA	secreted	636	27.9594	37.2326	0.413235	0.0266016
EfM3.030420	NA	secreted	2779	29.2866	38.5953	0.398181	5.75e-05
EfM3.013170	NA	secreted	1874	2.91965	3.84037	0.395446	0.118878
EfM3.019500	NA	secreted	663	165.051	212.197	0.362496	2.48e-05
EfM3.024620	NA	secreted	1557	42.169	53.7523	0.350143	0.00114227
EfM3.002050	NA	secreted	4743	6.63309	8.44338	0.34814	0.0159322
EfM3.080540	NA	secreted	2343	8.90305	11.2957	0.343402	0.0375732
EfM3.038890	NA	secreted	2381	29.8734	37.6852	0.335135	0.00113237
EfM3.035020	NA	secreted	1597	4.49672	5.66944	0.334335	0.134714
EfM3.059190	NA	secreted	1443	154.512	193.383	0.323743	1.42e-07
EfM3.009470	NA	secreted	1458	11.7272	14.6491	0.320956	0.0610569
EfM3.039970	NA	secreted	2007	16.5274	20.5898	0.31707	0.0219212
EfM3.035730	NA	secreted	2469	78.1158	96.6143	0.306621	3e-06
EfM3.074100	NA	secreted	1275	3.7549	4.64313	0.30632	0.178144
EfM3.075380	NA	secreted	1194	12.0289	14.8743	0.30632	0.0838162
EfM3.072430	NA	secreted	1230	96.1949	118.721	0.303538	0.000212474
EfM3.064980	NA	secreted	1404	13.1525	16.2046	0.301072	0.0655788
EfM3.045420	NA	secreted	2721	105.819	130.284	0.300058	3.27e-08
EfM3.078090	NA	secreted	5607	1.89065	2.31866	0.294408	0.110913
EfM3.060840	NA	secreted	1548	6.62722	8.09848	0.289247	0.123028
EfM3.064220	NA	secreted	1743	16.6764	20.1788	0.275033	0.0456843
EfM3.041020	NA	secreted	1878	14.7493	17.8011	0.271325	0.0527362
EfM3.014490	NA	secreted	1470	943.776	1131.72	0.262004	3.42e-25
EfM3.027670	NA	secreted	1089	63.4314	75.4668	0.250644	0.0115925
EfM3.050060	NA	secreted	501	4.09538	4.86555	0.248605	0.246406
EfM3.064490	NA	secreted	1170	31.8582	37.7998	0.246713	0.0424387
EfM3.042470	NA	secreted	2073	8.0831	9.57519	0.244392	0.103857
EfM3.034330	NA	secreted	1692	9.90323	11.6627	0.235931	0.114919
EfM3.049000	NA	secreted	1218	6.1767	7.24297	0.229746	0.176346
EfM3.070560	NA	secreted	645	16.4355	19.0764	0.214974	0.156493
EfM3.037390	NA	secreted	2913	51.0658	59.0951	0.210681	0.00307214
EfM3.015150	NA	secreted	1323	83.4879	95.986	0.201256	0.0108768
EfM3.010760	NA	secreted	1740	36.3583	41.628	0.195271	0.0409535
EfM3.009740	NA	secreted	603	7.93947	9.04755	0.188484	0.231485
EfM3.038240	NA	secreted	1407	36.6998	41.6627	0.182985	0.0616843
EfM3.061680	NA	secreted	5011	0.204728	0.231647	0.178215	0.287288
EfM3.024780	NA	secreted	2013	11.3818	12.8591	0.17606	0.134587
EfM3.065570	NA	secreted	969	5.99938	6.70833	0.161142	0.236262
EfM3.053570	NA	secreted	1986	15.6691	17.4176	0.152624	0.133624
EfM3.017140	NA	secreted	1347	28.1797	31.1955	0.14668	0.120222
EfM3.008610	NA	secreted	741	11.5373	12.6887	0.137244	0.223423
EfM3.071070	NA	secreted	669	16.8682	18.2185	0.111101	0.231516
EfM3.071470	NA	secreted	1602	92.0017	98.9055	0.104391	0.0663495
EfM3.003570	NA	secreted	894	30.6009	32.8499	0.102315	0.190217
EfM3.050960	NA	secreted	1086	94.7802	101.221	0.0948507	0.108399
EfM3.010740	NA	secreted	1524	168.065	179.144	0.0921002	0.0465195
EfM3.081325	NA	secreted	6048	1.357	1.43946	0.0851059	0.267623
EfM3.019830	NA	secreted	2012	30.0834	31.8465	0.0821687	0.164982
EfM3.058930	NA	secreted	1301	182.153	192.542	0.0800174	0.0721452
EfM3.043020	NA	secreted	1964	37.9574	38.9488	0.0372001	0.228117
EfM3.000520	NA	secreted	1408	189.683	192.914	0.0243638	0.212293
EfM3.076380	NA	secreted	1593	8.37201	8.45265	0.0138285	0.287288
EfM3.069420	NA	secreted	2295	0	0	0	NA
EfM3.069440	NA	secreted	1121	0	0	0	NA
EfM3.033020	NA	secreted	1811	3.39887	3.3971	-0.000754796	0.287288
EfM3.075200	NA	secreted	1602	67.8806	67.7485	-0.00281065	0.28475
EfM3.081300	NA	secreted	1413	32.1877	32.1207	-0.00300789	0.287288
EfM3.010460	NA	secreted	1424	15.129	15.0804	-0.00464871	0.287288
EfM3.004290	NA	secreted	1089	51.8128	51.5903	-0.00620923	0.282048
EfM3.070220	NA	secreted	795	6.02202	5.98642	-0.00855317	0.287288
EfM3.038120	NA	secreted	1035	44.2737	43.6274	-0.0212131	0.260436
EfM3.015400	NA	secreted	951	147.789	144.396	-0.0335105	0.210014
EfM3.017260	NA	secreted	3049	1.68234	1.63705	-0.0393761	0.260666
EfM3.039670	NA	secreted	2948	120.523	117.22	-0.0400867	0.142722
EfM3.024120	NA	secreted	2910	82.7296	80.3771	-0.0416177	0.160671
EfM3.002650	NA	secreted	2070	47.2473	45.8144	-0.0444293	0.200674
EfM3.038050	NA	secreted	1537	4.44977	4.30478	-0.0477883	0.264383
EfM3.061600	NA	secreted	1043	42.9505	41.5121	-0.0491414	0.218669
EfM3.047720	NA	secreted	1324	40.0336	38.6635	-0.0502398	0.215134
EfM3.034830	NA	secreted	2030	12.1288	11.665	-0.0562499	0.234636
EfM3.007100	NA	secreted	1245	4.6694	4.4753	-0.0612506	0.261903
EfM3.004370	NA	secreted	591	392.883	373.964	-0.0712003	0.0894435
EfM3.042980	NA	secreted	1245	6.86676	6.52648	-0.0733234	0.243064
EfM3.013900	NA	secreted	1170	12.5679	11.9055	-0.0781244	0.235997
EfM3.024090	NA	secreted	1861	3.49131	3.30583	-0.0787573	0.263331
EfM3.007300	NA	secreted	1812	13.3993	12.684	-0.0791407	0.2065
EfM3.073830	NA	secreted	1259	628.248	586.476	-0.0992619	0.00206151
EfM3.021930	NA	secreted	1644	82.371	76.6088	-0.104628	0.0748862
EfM3.020100	NA	secreted	1729	117.285	108.693	-0.109751	0.041932
EfM3.010750	NA	secreted	2154	7.46162	6.89787	-0.113339	0.203728
EfM3.008350	NA	secreted	2116	12.4439	11.4652	-0.118178	0.16998
EfM3.051220	NA	secreted	1204	56.5207	51.9652	-0.121233	0.102499
EfM3.065190	NA	secreted	1724	370.329	340.289	-0.122047	0.00082347
EfM3.001290	NA	secreted	1177	507.862	464.214	-0.129648	0.000629342
EfM3.077080	NA	secreted	1605	78.6199	71.6719	-0.133486	0.0474626
EfM3.067420	NA	secreted	4173	18.8478	17.0793	-0.142145	0.0701817
EfM3.063270	NA	secreted	897	11.8182	10.6114	-0.155395	0.183396
EfM3.026730	NA	secreted	2079	37.6671	33.6119	-0.164334	0.0528304
EfM3.070400	NA	secreted	1581	76.5689	68.2078	-0.166821	0.0249612
EfM3.073180	NA	secreted	1339	157.83	139.484	-0.178265	0.0040234
EfM3.052400	NA	secreted	2941	27.7897	24.4313	-0.185821	0.0331927
EfM3.028000	NA	secreted	2602	24.9705	21.9041	-0.189027	0.0473092
EfM3.037870	NA	secreted	2007	17.7201	15.5002	-0.193101	0.0863015
EfM3.040830	NA	secreted	1305	40.6165	35.3127	-0.201879	0.0499234
EfM3.032510	NA	secreted	1620	11.821	10.2464	-0.206234	0.120565
EfM3.031800	NA	secreted	1504	24.1012	20.8385	-0.209855	0.0725515
EfM3.002920	NA	secreted	786	9.57153	8.2702	-0.210827	0.186901
EfM3.033910	NA	secreted	600	46.1652	39.8535	-0.2121	0.0923936
EfM3.027030	NA	secreted	1317	17.9161	15.3361	-0.224331	0.0899544
EfM3.052600	NA	secreted	813	206.104	175.902	-0.228602	0.0014217
EfM3.081320	NA	secreted	2296	0.595757	0.505567	-0.236822	0.229645
EfM3.061220	NA	secreted	1005	18.0339	15.2461	-0.242277	0.102628
EfM3.053160	NA	secreted	2993	29.3635	24.8213	-0.242447	0.009277
EfM3.012740	NA	secreted	1206	7.37237	6.16003	-0.25919	0.148806
EfM3.032900	NA	secreted	1438	46.6099	38.1815	-0.287764	0.00821662
EfM3.008110	NA	secreted	882	51.1784	41.8513	-0.290261	0.0216407
EfM3.067450	NA	secreted	3034	52.7486	43.118	-0.290843	0.000148756
EfM3.021420	NA	secreted	1852	12.3713	10.091	-0.293923	0.0591505
EfM3.066490	NA	secreted	2733	37.4121	30.453	-0.296923	0.00133328
EfM3.049870	NA	secreted	2359	5.36358	4.33017	-0.308772	0.100498
EfM3.008670	NA	secreted	1617	28.3384	22.7562	-0.3165	0.0134219
EfM3.014660	NA	secreted	2697	264.493	211.583	-0.322004	3.82e-17
EfM3.056850	NA	secreted	1788	9.56277	7.59572	-0.332242	0.062883
EfM3.003310	NA	secreted	1702	12.0552	9.54814	-0.336358	0.0502082
EfM3.031390	NA	secreted	2712	5.92638	4.66538	-0.345155	0.0584782
EfM3.064040	NA	secreted	981	64.4887	50.762	-0.345298	0.00295841
EfM3.050710	NA	secreted	983	5.56606	4.36917	-0.349297	0.138288
EfM3.033050	NA	secreted	1740	13.5607	10.5404	-0.363494	0.0336045
EfM3.030930	NA	secreted	1379	765.514	592.765	-0.368971	3.12e-31
EfM3.062860	NA	secreted	1962	8.88899	6.86293	-0.373195	0.0460488
EfM3.002110	NA	secreted	2445	58.0431	44.4373	-0.385353	4.61e-06
EfM3.028980	NA	secreted	1581	8.86815	6.75471	-0.39274	0.0565077
EfM3.046470	NA	secreted	813	113.988	86.8087	-0.392972	0.000123687
EfM3.061140	NA	secreted	1611	25.8968	19.3824	-0.418025	0.0036457
EfM3.057860	NA	secreted	2174	16.5162	12.334	-0.421247	0.00582103
EfM3.041880	NA	secreted	700	43.9669	32.5019	-0.435894	0.00816651
EfM3.051680	NA	secreted	1025	5.67161	4.19014	-0.43676	0.113655
EfM3.001740	NA	secreted	2051	31.1786	22.9213	-0.443867	0.000300276
EfM3.000500	NA	secreted	3394	22.5693	16.5533	-0.447242	8e-05
EfM3.051400	NA	secreted	1245	37.6298	27.5045	-0.452211	0.00121369
EfM3.045750	NA	secreted	2863	22.8136	16.6637	-0.453184	0.000201096
EfM3.011410	NA	secreted	2378	248.636	181.39	-0.454938	2.89e-26
EfM3.011170	NA	secreted	1932	32.214	23.1916	-0.474088	0.000163043
EfM3.080620	NA	secreted	1169	31.593	22.4411	-0.493459	0.00193068
EfM3.075610	NA	secreted	8324	50.243	35.3506	-0.507189	5.87e-23
EfM3.060300	NA	secreted	1019	6.71177	4.67047	-0.523126	0.0642646
EfM3.065580	NA	secreted	1462	61.0484	42.3979	-0.52596	1.4e-06
EfM3.005400	NA	secreted	1545	5.09073	3.53118	-0.527723	0.0585526
EfM3.027280	NA	secreted	2382	32.7321	22.5626	-0.536772	4.09e-06
EfM3.017960	NA	secreted	1113	11.0608	7.61339	-0.538851	0.0283659
EfM3.011000	NA	secreted	2729	64.784	44.2365	-0.550403	3.19e-12
EfM3.066270	NA	secreted	2601	43.7809	29.8563	-0.552266	1.54e-08
EfM3.081160	NA	secreted	1026	43.6621	29.6418	-0.55875	0.000183114
EfM3.029480	NA	secreted	7091	11.3329	7.66106	-0.564902	9.5e-07
EfM3.012540	NA	secreted	1698	129.898	87.503	-0.569978	1.13e-15
EfM3.078610	NA	secreted	3174	12.7132	8.52117	-0.577207	0.000261268
EfM3.073700	NA	secreted	4548	48.272	32.3375	-0.577979	5.63e-16
EfM3.001800	NA	secreted	1967	3.82472	2.53755	-0.591917	0.0420142
EfM3.035140	NA	secreted	3045	6.62591	4.34578	-0.608503	0.00447967
EfM3.064090	NA	secreted	1659	8.03895	5.24766	-0.615334	0.0153062
EfM3.056450	NA	secreted	1629	484.502	312.677	-0.63183	1.35e-61
EfM3.036790	NA	secreted	2352	13.0854	8.43936	-0.632751	0.000460527
EfM3.065220	NA	secreted	1416	35.7421	22.7894	-0.649263	8.61e-06
EfM3.069640	NA	secreted	1416	15.2145	9.42725	-0.69054	0.00139185
EfM3.038040	NA	secreted	1755	73.6539	45.5714	-0.692633	2.43e-13
EfM3.027600	NA	secreted	2431	176.679	108.486	-0.703624	2.45e-41
EfM3.064480	NA	secreted	3126	103.158	63.2006	-0.706849	9.37e-32
EfM3.054450	NA	secreted	1371	7.48281	4.57201	-0.710753	0.0127562
EfM3.036470	NA	secreted	2312	35.0543	21.2877	-0.719573	1.47e-09
EfM3.043460	NA	secreted	2478	71.3461	42.7213	-0.739881	1.34e-19
EfM3.008040	NA	secreted	2494	24.1322	14.3818	-0.746719	6.73e-08
EfM3.053990	NA	secreted	1296	48.5505	28.93	-0.746922	3.16e-08
EfM3.021390	NA	secreted	2082	5.58443	3.28944	-0.76357	0.00668438
EfM3.012710	NA	secreted	1341	24.9907	14.7154	-0.764069	2.81e-05
EfM3.054330	NA	secreted	1022	128.153	74.6217	-0.780201	2.47e-16
EfM3.023990	NA	secreted	1509	29.9134	17.3079	-0.789363	7.28e-07
EfM3.061660	NA	secreted	1140	48.8949	28.205	-0.793736	3.86e-08
EfM3.028270	NA	secreted	904	46.1501	26.5798	-0.796001	1.32e-06
EfM3.059240	NA	secreted	732	26.1612	15.0648	-0.79625	0.000621202
EfM3.068580	NA	secreted	1137	255.346	146.706	-0.799527	2.23e-35
EfM3.037780	NA	secreted	1536	75.9179	43.6049	-0.799951	2.93e-15
EfM3.053590	NA	secreted	2834	79.5182	45.6285	-0.801351	6.45e-28
EfM3.039180	NA	secreted	1857	20.6247	11.6891	-0.819211	2.09e-06
EfM3.019040	NA	secreted	1191	67.7612	38.4003	-0.819341	1.6e-11
EfM3.044280	NA	secreted	1851	586.753	330.425	-0.828432	2.06e-135
EfM3.041960	NA	secreted	1604	42.8522	24.0262	-0.834763	2.42e-10
EfM3.082590	NA	secreted	1931	75.4412	42.1993	-0.838133	4.45e-20
EfM3.031520	NA	secreted	2356	1.16117	0.640499	-0.858311	0.0709345
EfM3.057390	NA	secreted	1843	314.132	172.259	-0.866791	5.82e-79
EfM3.020850	NA	secreted	2184	117.12	64.0449	-0.870827	3.57e-36
EfM3.042080	NA	secreted	2056	4.6571	2.54062	-0.874252	0.0059692
EfM3.029740	NA	secreted	1368	47.995	26.1346	-0.876926	9.16e-11
EfM3.018750	NA	secreted	1929	24.464	13.2386	-0.885915	2.98e-08
EfM3.040190	NA	secreted	1449	540.205	290.155	-0.896681	2.05e-112
EfM3.044230	NA	secreted	1968	52.9975	28.2528	-0.907534	7.26e-17
EfM3.044630	NA	secreted	1728	146.839	77.9228	-0.914117	8.24e-39
EfM3.034930	NA	secreted	1132	7.85431	4.1017	-0.937262	0.00611062
EfM3.033210	NA	secreted	2043	150.143	78.1809	-0.94145	5.16e-49
EfM3.030460	NA	secreted	921	11.8815	6.17571	-0.94404	0.00202604
EfM3.067830	NA	secreted	1352	7.8409	4.03526	-0.958358	0.00242499
EfM3.041970	NA	secreted	1470	17.2145	8.76508	-0.973788	6.97e-06
EfM3.038410	NA	secreted	2954	100.83	50.6909	-0.992124	6.39e-52
EfM3.045020	NA	secreted	2517	170.643	84.6259	-1.01181	1.32e-76
EfM3.029950	NA	secreted	1806	124.781	61.5741	-1.019	1.56e-41
EfM3.031020	NA	secreted	2161	96.2121	47.1081	-1.03024	3.49e-39
EfM3.010550	NA	secreted	932	5.87064	2.86459	-1.03519	0.0154732
EfM3.018780	NA	secreted	1704	101.144	49.2515	-1.03818	3.63e-33
EfM3.007770	NA	secreted	1119	17.7247	8.60991	-1.04169	2.04e-05
EfM3.050090	NA	secreted	1662	55.5538	26.6798	-1.05814	3.82e-19
EfM3.017440	NA	secreted	2638	37.7224	18.085	-1.06063	1.25e-20
EfM3.071240	NA	secreted	1914	27.3357	13.0391	-1.06795	7.91e-12
EfM3.063090	NA	secreted	2561	62.6245	29.7787	-1.07244	1.49e-32
EfM3.020660	NA	secreted	2226	202.475	95.5324	-1.08368	6.42e-90
EfM3.056870	NA	secreted	1134	49.7567	23.3385	-1.09218	5.63e-13
EfM3.038180	NA	secreted	1134	114.591	53.3304	-1.10347	5.14e-28
EfM3.002210	NA	secreted	636	180.66	83.7734	-1.10872	3.53e-25
EfM3.080450	NA	secreted	1644	41.1855	18.9227	-1.12202	7.13e-16
EfM3.031140	NA	secreted	738	17.1446	7.86437	-1.12435	0.000222294
EfM3.043670	NA	secreted	2053	27.4838	12.439	-1.14371	8.17e-14
EfM3.001560	NA	secreted	2507	27.8264	12.5477	-1.14903	6.23e-17
EfM3.047240	NA	secreted	1487	87.8483	39.5774	-1.15034	4.03e-30
EfM3.033775	NA	secreted	507	120.733	54.2614	-1.15382	3.8e-15
EfM3.066600	NA	secreted	2565	113.455	50.5947	-1.16506	4.81e-66
EfM3.061440	NA	secreted	2870	1.54897	0.687571	-1.17173	0.0130135
EfM3.080050	NA	secreted	1104	23.541	10.4092	-1.17732	1.16e-07
EfM3.008500	NA	secreted	636	23.1202	10.2207	-1.17766	5.2e-05
EfM3.036140	NA	secreted	3450	45.0005	19.8847	-1.17828	1.05e-36
EfM3.026370	NA	secreted	4347	35.1641	15.5145	-1.18049	2.77e-36
EfM3.045210	NA	secreted	2379	108.67	46.3044	-1.23073	2.69e-64
EfM3.071440	NA	secreted	2441	41.3271	17.3095	-1.25553	5.75e-27
EfM3.030690	NA	secreted	949	3.24308	1.34548	-1.26924	0.0248256
EfM3.008790	NA	secreted	2667	2.56441	1.04457	-1.29572	0.00198208
EfM3.013750	NA	secreted	1419	1.20495	0.490817	-1.29572	0.0559007
EfM3.077140	NA	secreted	327	47.0593	19.1689	-1.29572	7.39e-06
EfM3.012750	NA	secreted	2686	55.7634	22.2562	-1.32511	1.13e-42
EfM3.056680	NA	secreted	1585	66.8827	26.3648	-1.34302	2.54e-31
EfM3.052790	NA	secreted	5616	10.4124	4.0925	-1.34725	3.49e-18
EfM3.048770	NA	secreted	2364	50.7739	19.9356	-1.34874	1.6e-35
EfM3.082740	NA	secreted	2493	81.6161	31.2429	-1.38533	1.62e-61
EfM3.012330	NA	secreted	1812	1.6985	0.640608	-1.40675	0.0135628
EfM3.022400	NA	secreted	849	25.3755	9.57064	-1.40675	3.77e-08
EfM3.036960	NA	secreted	1378	40.6982	15.2468	-1.41646	6.86e-19
EfM3.021490	NA	secreted	2357	30.6129	11.4256	-1.42187	7.6e-24
EfM3.032140	NA	secreted	1521	37.7712	14.0423	-1.42751	1.57e-19
EfM3.023280	NA	secreted	1254	303.514	110.154	-1.46224	1.91e-123
EfM3.007520	NA	secreted	1337	26.6001	9.46336	-1.49101	1.44e-13
EfM3.078350	NA	secreted	1945	51.8661	18.3815	-1.49653	3.06e-35
EfM3.074940	NA	secreted	2247	17.6537	6.25076	-1.49787	7.24e-15
EfM3.050390	NA	secreted	1719	34.0174	12.0197	-1.50087	2.52e-21
EfM3.067180	NA	secreted	1859	38.2618	13.1751	-1.53809	2.17e-26
EfM3.009610	NA	secreted	1122	68.8806	23.5881	-1.54604	7.91e-29
EfM3.080060	NA	secreted	2020	50.1097	17.1244	-1.54904	3.16e-37
EfM3.061190	NA	secreted	2464	75.0823	25.5334	-1.55609	7.48e-67
EfM3.032220	NA	secreted	1570	1.30687	0.443611	-1.55875	0.0319192
EfM3.024690	NA	secreted	2129	149.379	50.0515	-1.57749	2.58e-116
EfM3.070320	NA	secreted	795	147.109	49.0594	-1.58429	3.33e-44
EfM3.024560	NA	secreted	1821	230.23	75.6643	-1.60539	6.69e-157
EfM3.043000	NA	secreted	1549	310.616	99.8917	-1.6367	4.71e-185
EfM3.019530	NA	secreted	1306	109.45	34.8412	-1.6514	7.2e-57
EfM3.051260	NA	secreted	890	66.4718	20.868	-1.67145	3.94e-25
EfM3.048630	NA	secreted	823	66.066	20.7333	-1.67196	3.08e-23
EfM3.038070	NA	secreted	1011	37.5451	11.7111	-1.68074	7.19e-17
EfM3.016860	NA	secreted	1020	43.2485	13.4286	-1.68733	1.88e-19
EfM3.067890	NA	secreted	2301	1.48616	0.454021	-1.71075	0.00555703
EfM3.015180	NA	secreted	2785	33.7667	10.1282	-1.73723	5.18e-41
EfM3.051280	NA	secreted	1536	32.9497	9.52204	-1.79092	8.02e-24
EfM3.081170	NA	secreted	624	752.98	208.717	-1.85106	3.72e-217
EfM3.004080	NA	secreted	2571	64.5091	17.3824	-1.89188	3.09e-80
EfM3.037435	NA	secreted	1075	96.3863	23.5396	-2.03374	3.28e-56
EfM3.037040	NA	secreted	1350	67.3797	16.4229	-2.0366	1.11e-49
EfM3.002810	NA	secreted	1964	136.507	33.2158	-2.03903	3.91e-143
EfM3.077610	NA	secreted	4821	10.9236	2.64854	-2.04418	1.21e-29
EfM3.074710	NA	secreted	1725	36.4762	8.74792	-2.05994	1.88e-35
EfM3.038140	NA	secreted	1074	38.5267	9.18682	-2.06822	4.75e-24
EfM3.061810	NA	secreted	4600	56.7215	13.5004	-2.07089	2.35e-142
EfM3.019440	NA	secreted	2077	6.4211	1.50896	-2.08926	6.84e-09
EfM3.041550	NA	secreted	2106	73.3941	16.4802	-2.15493	8.31e-90
EfM3.034690	NA	secreted	1101	78.5804	17.185	-2.19302	3.08e-52
EfM3.045960	NA	secreted	921	7.79724	1.63845	-2.25063	4.15e-06
EfM3.031550	NA	secreted	708	36.2251	7.5418	-2.26401	1.89e-17
EfM3.054320	NA	secreted	1437	77.3406	15.8325	-2.28834	1.74e-70
EfM3.051040	NA	secreted	1371	15.4645	3.048	-2.34302	2.44e-15
EfM3.038150	NA	secreted	2401	68.222	13.0534	-2.38582	8.45e-109
EfM3.063180	NA	secreted	1553	199.718	37.2227	-2.42371	9.86e-209
EfM3.014190	NA	secreted	2449	588.419	107.641	-2.45061	0
EfM3.057490	NA	secreted	894	40.1636	7.27111	-2.46564	2.77e-26
EfM3.061380	NA	secreted	912	74.9922	13.4915	-2.47469	1.21e-48
EfM3.019250	NA	secreted	1286	52.9167	9.11656	-2.53716	6.46e-50
EfM3.055770	NA	secreted	4161	6.82121	1.17166	-2.54147	6.54e-22
EfM3.028290	NA	secreted	620	413.667	68.1491	-2.6017	4.02e-189
EfM3.030750	NA	secreted	1651	134.425	19.8268	-2.76127	3.29e-176
EfM3.004840	NA	secreted	186	86.4104	12.4815	-2.79141	1.5e-14
EfM3.053410	NA	secreted	1771	199.077	25.6932	-2.95387	5.32e-302
EfM3.028540	NA	secreted	1127	733.085	93.0067	-2.97857	0
EfM3.018820	NA	secreted	3029	31.8369	4.02384	-2.98406	9.46e-85
EfM3.012730	NA	secreted	1541	71.2334	8.88853	-3.00254	6.6e-97
EfM3.070230	NA	secreted	1671	44.4083	5.07104	-3.13048	3.93e-69
EfM3.057810	NA	secreted	1257	48.1525	5.17134	-3.219	2.16e-58
EfM3.054310	NA	secreted	1896	193.888	19.4688	-3.31599	0
EfM3.004820	NA	secreted	945	104.58	10.1952	-3.35864	1.53e-98
EfM3.062230	sspG	secreted	321	47.939	4.33937	-3.46564	3.09e-17
EfM3.039390	NA	secreted	3825	61.3301	5.18938	-3.56296	5.71e-246
EfM3.009720	NA	secreted	1905	36.2608	2.98574	-3.60225	2.61e-74
EfM3.074080	NA	secreted	1188	138.167	10.1617	-3.7652	7.36e-182
EfM3.023290	NA	secreted	1538	958.523	68.9072	-3.79809	0
EfM3.025040	NA	secreted	1560	0.657624	0	-3.82704	0.00653774
EfM3.023940	NA	secreted	678	146.772	9.75878	-3.91074	1.08e-114
EfM3.031990	NA	secreted	1482	61.1475	3.44631	-4.14917	5.62e-110
EfM3.019060	NA	secreted	1680	517.221	28.0522	-4.20459	0
EfM3.048810	NA	secreted	1451	473.471	22.2396	-4.41207	0
EfM3.017250	NA	secreted	1497	115.359	3.41178	-5.07946	3.66e-241
EfM3.063240	NA	secreted	615	20.5735	0.566235	-5.18324	3.54e-19
EfM3.023930	NA	secreted	1020	279.606	1.02422	-8.09273	0
EfM3.003410	NA	secreted	2391	4.43367	14.5644	NA	1.91e-13
EfM3.004490	NA	secreted	1064	1.92837	12.1097	NA	8.28e-09
EfM3.008430	NA	secreted	1512	104.263	31.9368	NA	9.54e-66
EfM3.010680	NA	secreted	1247	4.93614	8.5639	NA	0.011109
EfM3.018790	NA	secreted	1893	0.722587	0.0613197	NA	0.00659329
EfM3.019950	NA	secreted	1794	7.62463	92.1378	NA	4.73e-126
EfM3.021320	NA	secreted	1794	7.62463	13.2642	NA	0.000410004
EfM3.023690	NA	secreted	2090	41.8866	31.6577	NA	0.000125903
EfM3.028690	NA	secreted	2337	141.936	3038.74	NA	0
EfM3.028810	NA	secreted	654	0	0	NA	NA
EfM3.030240	NA	secreted	1458	0	0	NA	NA
EfM3.034340	NA	secreted	3060	0.894025	3.11059	NA	6.52e-05
EfM3.034350	NA	secreted	1311	2.08674	1.77083	NA	0.204545
EfM3.039200	NA	secreted	552	3.71701	5.25716	NA	0.169609
EfM3.040580	NA	secreted	1545	25.4537	8.1142	NA	5.46e-17
EfM3.045660	NA	secreted	1363	11.0392	15.6701	NA	0.0151192
EfM3.046780	NA	secreted	2195	26.3289	17.187	NA	6.74e-06
EfM3.051970	NA	secreted	1830	0	0	NA	NA
EfM3.052350	NA	secreted	1577	0	0	NA	NA
EfM3.062130	NA	secreted	636	0	0.730051	NA	0.180379
EfM3.064380	NA	secreted	1634	0	0	NA	NA
EfM3.073520	NA	secreted	648	56.4664	739.461	NA	0
EfM3.048170	NA	non_secreted	1320	0	2014.92	15.4082	0
Ef_ltmJ	NA	non_secreted	1578	0	1884.1	15.3114	0
EfM3.048160	NA	non_secreted	1038	0	1779.53	15.229	0
Ef_ltmG	NA	non_secreted	1005	0	1671.29	15.1385	0
EfM3.048180	NA	non_secreted	1614	0	1331.73	14.8108	0
EfM3.048150	NA	non_secreted	714	0	723.131	13.9298	0
Ef_ltmS	NA	non_secreted	852	0	573.17	13.5945	0
EfM3.028480	NA	non_secreted	228	5.99938	57056	13.2153	0
EfM3.051180	NA	non_secreted	2252	0.455548	3080.86	12.7234	0
EfM3.018170	NA	non_secreted	513	17.3315	96043.2	12.4361	0
Ef_ltmM	NA	non_secreted	1419	0.24099	1292.81	12.3893	0
EfM3.053300	NA	non_secreted	1688	0.405171	1959.51	12.2397	0
EfM3.061530	NA	non_secreted	240	1.42485	4240.72	11.5393	0
EfM3.053290	NA	non_secreted	2233	0.306283	746.736	11.2515	0
EfM3.062310	NA	non_secreted	1304	0	102.102	11.1056	1.81e-145
Ef_ltmE	NA	non_secreted	2367	0.577887	808.673	10.4506	0
EfM3.056230	NA	non_secreted	3309	0.103344	133.478	10.3349	0
EfM3.061540	NA	non_secreted	1896	0.901805	817.567	9.82431	0
EfM3.028490	NA	non_secreted	1196	0.857771	754.508	9.78073	0
EfM3.046670	NA	non_secreted	480	0	38.9345	9.71468	5.7e-21
EfM3.065760	NA	non_secreted	1572	0	38.9142	9.71393	5.19e-67
EfM3.049650	NA	non_secreted	930	0	27.4593	9.21093	2.63e-28
EfM3.045560	NA	non_secreted	495	0	27.4367	9.20973	1.8e-15
EfM3.014770	NA	non_secreted	1834	0	25.3802	9.09734	3.12e-51
EfM3.011910	NA	non_secreted	1536	1.55843	845.95	9.08433	0
EfM3.062710	NA	non_secreted	765	0	24.8847	9.06889	2.22e-21
EfM3.062720	NA	non_secreted	1078	0	19.813	8.74008	7.99e-24
EfM3.014370	NA	non_secreted	183	0	19.0292	8.68185	0.000102766
EfM3.049620	NA	non_secreted	4056	0	17.4289	8.55511	1.74e-77
EfM3.035760	NA	non_secreted	1229	0	16.9064	8.5112	3.25e-23
EfM3.047070	NA	non_secreted	1485	0	15.8679	8.41974	2.8e-26
EfM3.019600	NA	non_secreted	1301	0.525695	158.994	8.24053	9.69e-221
EfM3.004920	NA	non_secreted	420	0	13.2661	8.16137	6.14e-07
EfM3.065755	NA	non_secreted	1593	0.214667	60.9902	8.15033	6.45e-104
EfM3.036450	NA	non_secreted	5535	0.0617822	15.9804	8.0149	1.67e-94
EfM3.030160	NA	non_secreted	1749	7.8208	1786.17	7.83534	0
EfM3.065940	NA	non_secreted	255	0	10.4698	7.81986	0.00114297
EfM3.028880	NA	non_secreted	1569	0.217951	47.8665	7.77887	5.67e-80
EfM3.066100	NA	non_secreted	1164	3.23162	652.69	7.658	0
EfM3.050360	NA	non_secreted	360	0	9.0283	7.60616	0.000286139
Ef_ltmK	NA	non_secreted	1599	2.35248	424.386	7.49505	0
EfM3.038570	NA	non_secreted	291	0	7.57899	7.35371	0.00269654
EfM3.059810	NA	non_secreted	219	0	7.42052	7.32322	0.0109092
EfM3.023020	NA	non_secreted	375	0	7.11946	7.26347	0.00114297
EfM3.062320	NA	non_secreted	741	0	7.04928	7.24918	1.55e-06
EfM3.075670	NA	non_secreted	249	0	6.99266	7.23754	0.00684472
EfM3.033350	NA	non_secreted	2391	1.57324	230.117	7.19249	0
EfM3.056090	NA	non_secreted	2202	0	6.7475	7.18606	6.77e-17
EfM3.042160	NA	non_secreted	220	0	6.33154	7.09426	0.0172497
EfM3.049320	NA	non_secreted	191	0	5.46965	6.88315	0.0438811
EfM3.022380	NA	non_secreted	234	0	5.45667	6.87972	0.0281658
EfM3.014760	NA	non_secreted	1846	1.29672	119.034	6.52035	5.67e-225
EfM3.057240	NA	non_secreted	918	0.745021	67.7755	6.50734	4.34e-64
EfM3.014800	NA	non_secreted	1885	1.63272	145.513	6.47773	5.83e-280
EfM3.056220	NA	non_secreted	4705	0.363405	30.1976	6.37671	6.8e-145
EfM3.018180	NA	non_secreted	849	3.22228	267.294	6.3742	9.34e-231
EfM3.048280	NA	non_secreted	1662	0	3.70165	6.31987	1.51e-07
EfM3.029540	NA	non_secreted	95	0	3.66563	6.30576	0.180014
EfM3.061560	NA	non_secreted	228	0	3.5638	6.26512	0.0694496
EfM3.039020	NA	non_secreted	1428	3.83154	291.496	6.24941	0
EfM3.050340	NA	non_secreted	339	0	3.42413	6.20744	0.0275429
EfM3.018950	NA	non_secreted	387	0	3.29938	6.1539	0.0281658
EfM3.057260	NA	non_secreted	531	0	3.27904	6.14498	0.00684472
EfM3.063060	NA	non_secreted	180	0	3.22439	6.12073	0.111297
EfM3.017070	NA	non_secreted	294	0	3.15859	6.09098	0.0731372
EfM3.057470	NA	non_secreted	2583	0	3.10081	6.06435	2.53e-09
EfM3.059640	NA	non_secreted	467	0.732258	48.9666	6.0633	8.13e-24
EfM3.014790	NA	non_secreted	4815	1.49143	99.1546	6.05491	0
EfM3.047930	NA	non_secreted	1065	5.45859	354.774	6.02223	0
EfM3.027920	NA	non_secreted	342	4.99948	324.815	6.0217	1.43e-111
EfM3.012650	NA	non_secreted	588	0	2.96118	5.99787	0.00684472
EfM3.014870	NA	non_secreted	1829	0.373936	23.1014	5.94904	7.53e-43
EfM3.042280	NA	non_secreted	1216	0.843662	50.7842	5.91157	4.1e-62
EfM3.033360	NA	non_secreted	1502	0.683018	39.414	5.85064	2.99e-59
EfM3.056730	NA	non_secreted	818	5.43464	292.608	5.75064	7.9e-236
EfM3.001960	NA	non_secreted	1609	2.12532	111.894	5.7183	3.79e-177
EfM3.071280	NA	non_secreted	1430	24.631	1234.57	5.64739	0
EfM3.064010	NA	non_secreted	2075	14.0082	697.028	5.63688	0
EfM3.013920	NA	non_secreted	1203	0.852779	40.1401	5.55673	8.62e-48
EfM3.019630	NA	non_secreted	777	0.880218	39.1409	5.47467	2.25e-30
EfM3.028430	NA	non_secreted	642	0	1.98888	5.42366	0.0281658
EfM3.013940	NA	non_secreted	1602	1.92115	81.8778	5.41343	8.09e-127
EfM3.044310	NA	non_secreted	1470	0	1.97412	5.41291	0.000417577
EfM3.014890	NA	non_secreted	1182	0	1.9641	5.40557	0.00168881
EfM3.014900	NA	non_secreted	952	0	1.95089	5.39584	0.00700979
EfM3.050630	NA	non_secreted	546	2.50523	105.448	5.39545	3.66e-56
EfM3.029240	NA	non_secreted	240	0	1.93464	5.38376	0.180379
EfM3.029630	NA	non_secreted	186	0	1.87223	5.33646	0.180014
EfM3.045550	NA	non_secreted	252	0	1.84251	5.31337	0.180379
EfM3.037920	NA	non_secreted	318	0	1.82513	5.2997	0.111297
EfM3.035750	NA	non_secreted	1604	7.03543	272.538	5.27567	0
EfM3.057220	NA	non_secreted	1236	0.27667	10.6123	5.26143	1.38e-13
EfM3.031770	NA	non_secreted	321	1.06531	40.5008	5.2486	2.15e-13
EfM3.041580	NA	non_secreted	1297	6.85511	257.842	5.23316	2.86260498849433e-317
EfM3.005770	NA	non_secreted	135	0	1.71968	5.21384	0.287288
EfM3.048730	NA	non_secreted	543	0	1.71018	5.20585	0.0731372
EfM3.001540	NA	non_secreted	1362	2.25968	82.8399	5.19614	2.67e-107
EfM3.056740	NA	non_secreted	1137	9.62433	349.051	5.18061	0
EfM3.050470	NA	non_secreted	1419	1.92792	68.4689	5.15033	2.6e-92
EfM3.065770	NA	non_secreted	1353	0.252745	8.57932	5.08511	5.33e-12
EfM3.047160	NA	non_secreted	1209	16.6881	552.835	5.04996	0
EfM3.053870	NA	non_secreted	1473	3.48233	113.084	5.02119	1.1e-155
EfM3.014720	NA	non_secreted	1374	1.74218	56.4339	5.0176	6.8e-73
EfM3.026390	NA	non_secreted	392	0	1.48059	4.99787	0.111297
EfM3.050620	NA	non_secreted	3564	2.78254	88.1334	4.98521	1.03e-291
EfM3.000680	NA	non_secreted	471	0.726039	22.427	4.94904	8.4e-11
EfM3.054950	NA	non_secreted	327	0	1.41992	4.93751	0.180379
EfM3.063350	NA	non_secreted	559	5.50569	167.161	4.92417	6.91e-87
EfM3.082040	NA	non_secreted	1455	22.7976	679.955	4.89848	0
EfM3.065810	NA	non_secreted	249	214.243	6386.63	4.89774	0
EfM3.046420	NA	non_secreted	2256	0.15158	4.42496	4.86751	3.27e-10
EfM3.042020	NA	non_secreted	258	0	1.34975	4.86439	0.180014
EfM3.064240	NA	non_secreted	894	0	1.29841	4.80845	0.0275429
EfM3.062330	NA	non_secreted	1122	8.22909	230.501	4.8079	3.93e-236
EfM3.047170	NA	non_secreted	1575	21.9292	612.45	4.80367	0
EfM3.019610	NA	non_secreted	1470	0	1.26344	4.76905	0.00700979
EfM3.063360	NA	non_secreted	2321	2.21002	59.3644	4.74746	1.53e-125
EfM3.024640	NA	non_secreted	1189	3.45128	87.6688	4.66686	2.15e-94
EfM3.071140	NA	non_secreted	1035	2.9736	74.8059	4.65287	3.44e-70
EfM3.014820	NA	non_secreted	6129	0.836918	21.0225	4.6507	3.33e-116
EfM3.075020	NA	non_secreted	1912	0	1.1535	4.63772	0.00269654
EfM3.069610	NA	non_secreted	696	25.0577	605.908	4.59577	0
EfM3.025350	NA	non_secreted	1147	12.2237	292.27	4.57955	4.08e-298
EfM3.068720	NA	non_secreted	852	69.4365	1660.11	4.57944	0
EfM3.039920	NA	non_secreted	1727	17.821	424.455	4.57396	0
EfM3.017940	NA	non_secreted	1128	3.94108	93.0272	4.56099	7.14e-94
EfM3.014850	NA	non_secreted	972	1.40726	33.0799	4.55499	1.91e-29
EfM3.021710	NA	non_secreted	1689	10.5282	243.084	4.52912	0
EfM3.049740	NA	non_secreted	800	0.427456	9.86664	4.52871	4.76e-08
EfM3.034270	NA	non_secreted	2715	10.2023	234.935	4.5253	0
EfM3.048720	NA	non_secreted	1095	0	1.06007	4.51587	0.0275429
EfM3.079370	NA	non_secreted	1245	1.64802	37.6671	4.5145	2.92e-42
EfM3.022240	NA	non_secreted	1635	1.88237	42.8105	4.50734	1.79e-62
EfM3.075560	NA	non_secreted	1672	0.204524	4.37376	4.41853	1.82e-07
EfM3.054120	NA	non_secreted	885	35.1625	749.983	4.41475	0
EfM3.053380	NA	non_secreted	1218	6.45746	135.901	4.39545	2.13e-144
EfM3.012640	NA	non_secreted	3261	3.25081	67.4898	4.3758	5.65e-191
EfM3.031780	NA	non_secreted	915	0.747463	15.4771	4.37199	2.75e-13
EfM3.048430	NA	non_secreted	1469	1.39672	28.0516	4.32796	1.42e-36
EfM3.067440	NA	non_secreted	564	3.0316	59.8914	4.3042	5.7e-30
EfM3.007320	NA	non_secreted	657	14.0533	266.079	4.24287	3.23e-149
EfM3.022230	NA	non_secreted	2301	1.18892	22.4488	4.23891	6.91e-45
EfM3.049670	NA	non_secreted	1336	0.511923	9.64422	4.23567	3.76e-12
EfM3.050625	NA	non_secreted	690	2.478	45.7583	4.20678	7.58e-28
EfM3.065750	NA	non_secreted	789	1.30025	23.9807	4.20502	3.43e-17
EfM3.030390	NA	non_secreted	1206	1.13421	20.8864	4.2028	2.03e-22
EfM3.050750	NA	non_secreted	448	31.2959	574.95	4.19939	5e-218
EfM3.019620	NA	non_secreted	1692	0	0.823249	4.1511	0.0172497
EfM3.075260	NA	non_secreted	426	0	0.817452	4.14091	0.180014
EfM3.046640	NA	non_secreted	10397	134.326	2283.74	4.08759	0
EfM3.057250	NA	non_secreted	1166	2.05296	34.6442	4.07684	1.36e-34
EfM3.051990	NA	non_secreted	765	0.894025	15.0219	4.07061	8.68e-11
EfM3.005020	NA	non_secreted	2284	20.5119	344.423	4.06965	0
EfM3.029410	NA	non_secreted	1048	20.2307	336.604	4.05643	1.94e-291
EfM3.067570	NA	non_secreted	444	2.31057	38.4313	4.05596	2.98e-15
EfM3.045790	NA	non_secreted	279	11.0311	180.982	4.0362	1.72e-42
EfM3.005060	NA	non_secreted	2475	6.63204	108.715	4.03495	7.22e-222
EfM3.020420	NA	non_secreted	1699	11.8752	194.306	4.03231	7.26e-272
EfM3.062100	NA	non_secreted	1506	1.13534	18.4985	4.02621	6.16e-24
EfM3.014810	NA	non_secreted	870	1.96531	31.7547	4.01414	9.25e-24
EfM3.012000	NA	non_secreted	1090	3.45102	55.1637	3.99863	2.91e-50
EfM3.026470	NA	non_secreted	1737	1.77184	28.2677	3.99584	3.7e-41
EfM3.055090	NA	non_secreted	4506	0.683018	10.768	3.97868	1.4e-40
EfM3.069190	NA	non_secreted	1771	4.4411	69.4765	3.96754	5.82e-101
EfM3.014860	NA	non_secreted	5106	1.67433	26.0301	3.95853	1.12e-108
EfM3.032960	NA	non_secreted	2401	8.8304	137.109	3.9567	9.71e-268
EfM3.045540	NA	non_secreted	324	0	0.716532	3.9508	0.287288
EfM3.059630	NA	non_secreted	1206	0.850658	12.9938	3.9331	6.57e-14
EfM3.050650	NA	non_secreted	1463	10.7521	158.844	3.88491	6.12e-187
EfM3.060200	NA	non_secreted	2714	0.630001	9.28112	3.88087	3.16e-21
EfM3.015870	NA	non_secreted	309	9.96013	146.131	3.87495	2.64e-37
EfM3.062730	NA	non_secreted	720	1.42485	20.6361	3.85629	3.86e-13
EfM3.005180	NA	non_secreted	1914	31.2663	447.028	3.83768	0
EfM3.027440	NA	non_secreted	1778	2.11564	30.0315	3.82731	1.67e-43
EfM3.013950	NA	non_secreted	2015	2.20622	31.2806	3.82562	4.7e-51
EfM3.023910	NA	non_secreted	354	0	0.655809	3.82305	0.287288
EfM3.066060	NA	non_secreted	2415	2.9736	41.9612	3.81877	3.04e-81
EfM3.031450	NA	non_secreted	1245	1.92269	27.0383	3.8138	7.45e-28
EfM3.045220	NA	non_secreted	535	0	0.650905	3.81222	0.180014
EfM3.027850	NA	non_secreted	915	1.1212	15.7308	3.81048	1.48e-12
EfM3.041910	NA	non_secreted	279	3.67704	51.5903	3.81048	1.48e-12
EfM3.029320	NA	non_secreted	1536	0.667899	9.21975	3.78702	2.24e-12
EfM3.065550	NA	non_secreted	888	62.3854	860.39	3.78571	0
EfM3.028470	NA	non_secreted	1454	10.5835	145.936	3.78545	1.27e-167
EfM3.060990	NA	non_secreted	2475	7.04654	96.7083	3.77865	9.44e-189
EfM3.041340	NA	non_secreted	183	0	0.634307	3.77496	0.287288
EfM3.067560	NA	non_secreted	805	2.124	28.9835	3.77037	1.53e-19
EfM3.065650	NA	non_secreted	1677	1.83523	24.7107	3.75111	1.9e-33
EfM3.069790	NA	non_secreted	612	13.4104	179.807	3.74503	6.79e-87
EfM3.005030	NA	non_secreted	1042	8.5327	113.739	3.73658	2.72e-93
EfM3.018730	NA	non_secreted	747	34.7916	462.292	3.732	1.85e-269
EfM3.048240	NA	non_secreted	1159	0.295051	3.90599	3.72665	8.73e-05
EfM3.048960	NA	non_secreted	1215	1.40726	18.5343	3.71923	8.91e-19
EfM3.043150	NA	non_secreted	1057	19.4114	255.548	3.71861	2.35e-210
EfM3.057200	NA	non_secreted	879	12.4492	161.638	3.69864	9.46e-111
EfM3.049390	NA	non_secreted	207	3.30401	42.0573	3.67007	6.35e-08
EfM3.018660	NA	non_secreted	915	6.35344	80.6838	3.66667	1.12e-57
EfM3.015320	NA	non_secreted	1785	15.1346	191.773	3.66348	1.92e-263
EfM3.078640	NA	non_secreted	1434	43.8783	555.702	3.66273	0
EfM3.049400	NA	non_secreted	1644	5.4082	68.2065	3.65669	5.63e-87
EfM3.072360	NA	non_secreted	2137	29.1238	366.431	3.65327	0
EfM3.049660	NA	non_secreted	1198	0.856339	10.7552	3.6507	5.08e-11
EfM3.063340	NA	non_secreted	800	15.3884	193.27	3.6507	2.37e-119
EfM3.053320	NA	non_secreted	930	2.57393	32.0775	3.63952	4.87e-24
EfM3.002830	NA	non_secreted	1295	7.65789	95.2827	3.63719	3.94e-95
EfM3.018650	NA	non_secreted	1104	15.1778	188.312	3.63309	2.53e-159
EfM3.077410	NA	non_secreted	765	4.02311	49.7695	3.62888	3.08e-30
EfM3.041160	NA	non_secreted	1438	2.85367	35.0333	3.61784	1.56e-39
EfM3.075830	NA	non_secreted	1633	5.44463	66.6045	3.61272	1.64e-83
EfM3.009960	NA	non_secreted	687	0.497765	6.0827	3.61117	0.000210177
EfM3.050660	NA	non_secreted	1614	10.1699	122.407	3.5893	3.97e-150
EfM3.035120	NA	non_secreted	1409	15.5328	186.104	3.58272	1.08e-198
EfM3.029970	NA	non_secreted	1275	18.5063	221.14	3.57887	2.95e-213
EfM3.068120	NA	non_secreted	924	7.77192	92.2093	3.56857	3.58e-65
EfM3.062740	NA	non_secreted	594	4.02988	47.4865	3.55871	2.66e-22
EfM3.059410	NA	non_secreted	1161	4.1236	48.0909	3.54379	7.03e-43
EfM3.048760	NA	non_secreted	643	10.1047	116.259	3.52424	6.97e-57
EfM3.014430	NA	non_secreted	6047	1.18757	13.6483	3.52264	1.64e-62
EfM3.044650	NA	non_secreted	2340	6.57624	75.3516	3.5183	4.48e-132
EfM3.078540	NA	non_secreted	2708	2.77815	31.6772	3.51125	7.23e-65
EfM3.008830	NA	non_secreted	219	9.36889	106.537	3.50734	1.17e-18
EfM3.039900	NA	non_secreted	918	14.9004	168.933	3.50303	5.53e-116
EfM3.001210	NA	non_secreted	1350	25.584	287.53	3.4904	1.29e-287
EfM3.047900	NA	non_secreted	1074	65.591	733.757	3.48373	0
EfM3.001200	NA	non_secreted	3288	20.0727	223.295	3.47564	0
EfM3.066900	NA	non_secreted	1830	0.747463	8.30942	3.47467	1.85e-12
EfM3.076640	NA	non_secreted	902	0	0.514759	3.47367	0.180379
EfM3.018960	NA	non_secreted	1641	18.7549	207.894	3.47051	9.65e-252
EfM3.039770	NA	non_secreted	1001	3.07461	33.9769	3.46608	2.85e-26
EfM3.024340	NA	non_secreted	1674	25.1264	276.604	3.46055	0
EfM3.015030	NA	non_secreted	1020	34.867	378.733	3.44125	6.62e-283
EfM3.052950	NA	non_secreted	336	173.018	1844.47	3.41421	0
EfM3.037000	NA	non_secreted	1185	19.0461	200.614	3.39686	1.12e-172
EfM3.033190	NA	non_secreted	811	34.5759	363.263	3.39317	1.08e-213
EfM3.061340	NA	non_secreted	716	0	0.486361	3.3918	0.180014
EfM3.050450	NA	non_secreted	240	0	0.483659	3.38376	0.287288
EfM3.018850	NA	non_secreted	1356	24.9664	260.577	3.38365	2.58e-255
EfM3.020680	NA	non_secreted	1154	10.9642	113.765	3.37518	1.5e-95
EfM3.047180	NA	non_secreted	1860	16.7305	173.056	3.37069	5.2e-232
EfM3.076510	NA	non_secreted	519	68.5247	702.508	3.35782	8.08e-262
EfM3.073160	NA	non_secreted	1301	4.20556	42.8267	3.34814	5.33e-41
EfM3.043010	NA	non_secreted	1314	9.10864	92.2265	3.33987	1.77e-87
EfM3.058860	NA	non_secreted	1795	15.0502	151.71	3.33346	1.4e-194
EfM3.031750	NA	non_secreted	1192	8.31961	83.4555	3.32642	1.13e-71
EfM3.061730	NA	non_secreted	896	25.9527	255.346	3.2985	2.16e-162
EfM3.021330	NA	non_secreted	732	26.6284	257.687	3.27458	3.62e-133
EfM3.059400	NA	non_secreted	1056	0	0.43969	3.24626	0.180379
EfM3.031460	NA	non_secreted	1529	2.46018	23.1549	3.23448	6.32e-26
EfM3.006980	NA	non_secreted	979	3.1437	29.5235	3.23133	2.05e-21
EfM3.078700	NA	non_secreted	588	54.0862	504.979	3.22289	3.06e-206
EfM3.066910	NA	non_secreted	2163	1.26478	11.8064	3.22261	7.28e-19
EfM3.001230	NA	non_secreted	1677	10.6036	98.5661	3.21654	4.32e-115
EfM3.007650	NA	non_secreted	879	12.4492	115.154	3.20943	6.19e-71
EfM3.047140	NA	non_secreted	684	22.4977	206.531	3.19851	4.16e-98
EfM3.010100	NA	non_secreted	1632	6.07658	55.6919	3.19614	1.65e-63
EfM3.053400	NA	non_secreted	1050	1.30272	11.8289	3.18272	7.27e-10
EfM3.064820	NA	non_secreted	3800	16.8283	151.818	3.17339	0
EfM3.034760	NA	non_secreted	1624	2.31626	20.6568	3.15674	4.38e-24
EfM3.008840	NA	non_secreted	2634	0.649135	5.77306	3.15274	1.15e-11
EfM3.062360	NA	non_secreted	1673	4.08804	35.9405	3.13613	7.36e-42
EfM3.002930	NA	non_secreted	285	0	0.407292	3.13584	0.287288
EfM3.076120	NA	non_secreted	1419	3.85584	33.7845	3.13125	1.38e-33
EfM3.056240	NA	non_secreted	810	9.28793	81.1114	3.12648	1.94e-45
EfM3.005750	NA	non_secreted	216	259.64	2262.45	3.1233	0
EfM3.018210	NA	non_secreted	1641	53.7641	467.991	3.12177	0
EfM3.061570	NA	non_secreted	1171	3.79636	32.8112	3.1115	4.06e-27
EfM3.039490	NA	non_secreted	1706	61.9385	535.211	3.1112	0
EfM3.042500	NA	non_secreted	1840	5.01796	43.0246	3.09999	5.11e-54
EfM3.008160	NA	non_secreted	834	20.5015	174.813	3.09201	3.37e-98
EfM3.077100	NA	non_secreted	1466	2.33264	19.8742	3.09087	1.32e-20
EfM3.077010	NA	non_secreted	1464	5.83956	49.3966	3.08048	2.38e-49
EfM3.029090	NA	non_secreted	895	0	0.389089	3.06987	0.180014
EfM3.060350	NA	non_secreted	1443	5.2136	42.7953	3.0371	8.83e-42
EfM3.012690	NA	non_secreted	1644	0.208008	1.69457	3.02621	0.00418268
EfM3.075680	NA	non_secreted	2023	0.169038	1.3771	3.02621	0.00418268
EfM3.045240	NA	non_secreted	309	0	0.375657	3.01919	0.287288
EfM3.018580	NA	non_secreted	1770	7.92121	64.0725	3.01591	4.09e-75
EfM3.050330	NA	non_secreted	1509	2.26617	18.3079	3.01414	2.28e-19
EfM3.020430	NA	non_secreted	2793	3.79552	30.63	3.01257	8.5e-57
EfM3.035960	NA	non_secreted	1899	10.4444	83.6203	3.00112	3.83e-104
EfM3.043170	NA	non_secreted	1962	9.23757	73.954	3.00104	3.58e-95
EfM3.019200	NA	non_secreted	1649	11.4057	91.0182	2.9964	3.42e-98
EfM3.032420	NA	non_secreted	1968	0.69505	5.54438	2.99584	2.1e-08
EfM3.009995	NA	non_secreted	2056	4.49078	35.6252	2.98786	1.47e-48
EfM3.068030	NA	non_secreted	795	33.5512	265.301	2.98319	4.1e-137
EfM3.059540	NA	non_secreted	2331	6.30823	49.7976	2.98077	5.7e-76
EfM3.059800	NA	non_secreted	3550	6.26132	49.3414	2.97826	9.12e-114
EfM3.010300	NA	non_secreted	2180	23.3728	183.435	2.97237	7.8e-258
EfM3.057040	NA	non_secreted	3036	8.78565	68.7446	2.96802	6.36e-135
EfM3.060050	NA	non_secreted	201	1.70132	13.2826	2.96481	0.006541
EfM3.012950	NA	non_secreted	240	1.42485	11.1242	2.96481	0.006541
EfM3.020460	NA	non_secreted	552	0.619501	4.83659	2.96481	0.006541
EfM3.067120	NA	non_secreted	294	1.16314	9.08094	2.96481	0.006541
EfM3.064900	NA	non_secreted	969	27.8795	216.943	2.96004	1.22e-135
EfM3.079040	NA	non_secreted	612	103.93	808.564	2.95974	1.5203842594221e-317
EfM3.038560	NA	non_secreted	2049	1.33515	10.3672	2.95695	7.36e-15
EfM3.008140	NA	non_secreted	2547	1.87966	14.5383	2.95131	6.84e-25
EfM3.017790	NA	non_secreted	1440	6.41183	49.575	2.9508	1.02e-46
EfM3.060780	NA	non_secreted	1599	29.5129	226.567	2.94052	2.35e-231
EfM3.057210	NA	non_secreted	1624	7.36992	56.3236	2.93402	2.88e-59
EfM3.060260	NA	non_secreted	726	0.942051	7.19493	2.9331	0.000136588
EfM3.069730	NA	non_secreted	261	2.62042	20.0135	2.9331	0.000136588
EfM3.031310	NA	non_secreted	882	18.6103	141.742	2.92909	2.12e-80
EfM3.082220	NA	non_secreted	1072	14.3549	109.148	2.92668	3.53e-75
EfM3.053490	NA	non_secreted	1932	8.31901	63.2061	2.92558	2.04e-78
EfM3.048210	NA	non_secreted	810	1.26654	9.60153	2.92238	3.11e-06
EfM3.065850	NA	non_secreted	261	81.233	614.191	2.91855	2.02e-102
EfM3.069170	NA	non_secreted	2589	14.9255	112.447	2.91339	1.76e-184
EfM3.049940	NA	non_secreted	1481	21.012	158.01	2.91074	1.83e-148
EfM3.081960	NA	non_secreted	1668	29.9321	224.988	2.91008	3.59e-237
EfM3.042490	NA	non_secreted	1785	16.6672	124.727	2.90369	6.51e-141
EfM3.059910	NA	non_secreted	486	1.40726	10.5091	2.90068	0.000134363
EfM3.021610	NA	non_secreted	330	2.07251	15.4771	2.90068	0.000134363
EfM3.012130	NA	non_secreted	1062	132.986	991.255	2.89798	0
EfM3.050050	NA	non_secreted	1482	3.69192	27.1789	2.88004	1.65e-26
EfM3.073510	NA	non_secreted	486	14.7762	108.674	2.87866	3.49e-34
EfM3.056140	NA	non_secreted	548	5.61621	41.3052	2.87866	2.14e-15
EfM3.069120	NA	non_secreted	342	0	0.33941	2.8728	0.287288
EfM3.049850	NA	non_secreted	351	1.94852	14.2204	2.86751	0.000203477
EfM3.025530	NA	non_secreted	430	170.187	1241.77	2.8672	0
EfM3.053200	NA	non_secreted	1509	11.5574	83.6932	2.85629	2.79e-79
EfM3.006990	NA	non_secreted	783	4.8041	34.69	2.85218	4.36e-18
EfM3.006300	NA	non_secreted	1809	11.5311	82.9038	2.8459	1.32e-93
EfM3.030100	NA	non_secreted	1941	20.9654	150.525	2.84392	5.28e-181
EfM3.043380	NA	non_secreted	642	4.26124	30.3756	2.83357	3.05e-13
EfM3.013930	NA	non_secreted	1032	12.2604	87.1711	2.82985	2.27e-56
EfM3.026660	NA	non_secreted	288	53.432	378.866	2.82591	5.31e-68
EfM3.059140	NA	non_secreted	1247	4.93614	34.9072	2.82207	6.14e-28
EfM3.013910	NA	non_secreted	1836	6.89144	48.682	2.82051	7.87e-56
EfM3.079060	NA	non_secreted	1132	16.917	118.847	2.81256	3.23e-83
EfM3.075710	NA	non_secreted	820	325.283	2266.78	2.80088	0
EfM3.071690	NA	non_secreted	1442	10.4344	72.2872	2.79239	3.07e-64
EfM3.076130	NA	non_secreted	725	0	0.320216	2.78882	0.287288
EfM3.056690	NA	non_secreted	1869	1.6467	11.3656	2.78702	3.69e-14
EfM3.062590	NA	non_secreted	819	3.75785	25.9369	2.78702	3.69e-14
EfM3.002990	NA	non_secreted	1715	11.7644	81.0178	2.78381	5.17e-85
EfM3.017910	NA	non_secreted	516	7.95266	54.4398	2.77515	2.75e-18
EfM3.028220	NA	non_secreted	735	168.889	1154.78	2.77347	0
EfM3.044220	NA	non_secreted	2408	10.2249	69.8493	2.77217	3.34e-102
EfM3.022790	NA	non_secreted	1898	2.16205	14.7391	2.76918	4.28e-18
EfM3.031720	NA	non_secreted	1478	5.09013	34.5564	2.76318	7.15e-32
EfM3.077450	NA	non_secreted	541	0.632097	4.29124	2.76318	0.0097121
EfM3.081680	NA	non_secreted	417	146.791	994.598	2.76035	6.11e-249
EfM3.007490	NA	non_secreted	699	9.78439	66.2592	2.75957	5.07e-29
EfM3.031530	NA	non_secreted	1548	7.06903	47.841	2.75866	1.89e-45
EfM3.055650	NA	non_secreted	1167	8.2048	55.4032	2.75543	6.26e-40
EfM3.062110	NA	non_secreted	2342	1.75217	11.7466	2.74503	9.33e-18
EfM3.014780	NA	non_secreted	1036	2.31057	15.4621	2.74242	6.04e-11
EfM3.056100	NA	non_secreted	1746	14.4933	96.8648	2.74058	1.72e-101
EfM3.027740	NA	non_secreted	1929	13.8275	92.3691	2.73987	7.12e-107
EfM3.012590	NA	non_secreted	1488	21.8324	145.644	2.7379	1.25e-129
EfM3.030800	NA	non_secreted	1809	18.9035	126.088	2.73771	1.95e-136
EfM3.056570	NA	non_secreted	836	4.90858	32.6296	2.7328	1.4e-17
EfM3.032740	NA	non_secreted	1548	0.883629	5.8489	2.72665	8.41e-07
EfM3.050350	NA	non_secreted	1562	4.8164	31.8806	2.72665	8.07e-31
EfM3.019700	NA	non_secreted	1956	20.2801	132.873	2.71191	1.13e-153
EfM3.071130	NA	non_secreted	183	37.3732	244.842	2.71178	1.36e-27
EfM3.061390	NA	non_secreted	794	15.5047	101.459	2.71012	1.55e-48
EfM3.003110	NA	non_secreted	1462	95.8998	626.441	2.70758	0
EfM3.057560	NA	non_secreted	2559	1.46995	9.57112	2.70292	8.48e-16
EfM3.058840	NA	non_secreted	1146	2.98398	19.3464	2.69675	2.27e-14
EfM3.018220	NA	non_secreted	315	5.42801	35.0077	2.68918	6.83e-08
EfM3.032980	NA	non_secreted	774	12.8126	82.6344	2.68918	1.6e-38
EfM3.003010	NA	non_secreted	358	2.86562	18.4817	2.68918	3.61e-05
EfM3.038550	NA	non_secreted	1555	0	0.298593	2.68796	0.180379
EfM3.029750	NA	non_secreted	246	18.0713	115.606	2.67745	5.91e-18
EfM3.056300	NA	non_secreted	596	1771.22	11322.5	2.67638	0
EfM3.065110	NA	non_secreted	957	8.57591	54.3396	2.66364	2.17e-31
EfM3.026430	NA	non_secreted	2788	9.32184	58.9967	2.66195	7.29e-96
EfM3.043310	NA	non_secreted	1135	7.23097	45.6131	2.65719	3.26e-31
EfM3.048420	NA	non_secreted	2128	8.83837	55.7481	2.65707	1.5e-69
EfM3.048680	NA	non_secreted	1734	1.18327	7.43061	2.6507	8.28e-09
EfM3.067370	NA	non_secreted	1044	1.96531	12.3416	2.6507	8.28e-09
EfM3.008180	NA	non_secreted	4539	15.7459	98.5603	2.64603	3.07e-257
EfM3.001460	NA	non_secreted	1515	5.64298	35.1682	2.63974	9.23e-32
EfM3.019760	NA	non_secreted	1742	1.57045	9.66207	2.62116	5.59e-11
EfM3.022600	NA	non_secreted	390	51.7331	317.28	2.6166	3.17e-71
EfM3.032970	NA	non_secreted	849	48.3342	296.006	2.61451	3.37e-143
EfM3.019410	NA	non_secreted	3273	4.91058	30.0037	2.61117	1.04e-56
EfM3.076590	NA	non_secreted	1203	15.9185	96.8765	2.60544	5.94e-67
EfM3.045800	NA	non_secreted	2078	1.97477	11.9541	2.59775	2.71e-15
EfM3.072350	NA	non_secreted	2724	12.8048	77.3854	2.59537	2.22e-119
EfM3.043350	NA	non_secreted	1056	2.91447	17.5876	2.59325	6.86e-12
EfM3.028920	NA	non_secreted	1893	47.6908	286.363	2.58606	4.58e-304
EfM3.034000	NA	non_secreted	1430	3.82618	22.9721	2.58591	8.45e-20
EfM3.048660	NA	non_secreted	1356	0.756559	4.53698	2.58421	7.86e-05
EfM3.080710	NA	non_secreted	831	2.05755	12.2923	2.57875	5.25e-07
EfM3.030520	NA	non_secreted	282	4.85056	28.8137	2.57053	6.24e-06
EfM3.070530	NA	non_secreted	525	7.81633	46.2102	2.56365	9.02e-15
EfM3.051630	NA	non_secreted	4798	11.7599	68.3695	2.53947	4.9e-181
EfM3.032990	NA	non_secreted	981	60.6543	350.956	2.53261	2.26e-189
EfM3.003370	NA	non_secreted	1857	4.23542	24.5033	2.5324	2.55e-26
EfM3.018970	NA	non_secreted	1213	6.48408	37.4168	2.52871	3.85e-26
EfM3.051720	NA	non_secreted	417	0.820059	4.7322	2.52871	0.0217573
EfM3.059860	NA	non_secreted	450	0.759921	4.38517	2.52871	0.0217573
EfM3.064180	NA	non_secreted	1443	0.947927	5.47007	2.52871	9.28e-06
EfM3.066210	NA	non_secreted	576	0.593688	3.42592	2.52871	0.0217573
EfM3.019980	NA	non_secreted	1269	6.73689	38.6012	2.51849	6.05e-28
EfM3.006830	NA	non_secreted	1161	5.59632	31.994	2.51525	1.85e-21
EfM3.064250	NA	non_secreted	816	2.09537	11.9492	2.51164	1.11e-06
EfM3.027680	NA	non_secreted	294	348.943	1987.15	2.50963	2.73648139262091e-317
EfM3.004230	NA	non_secreted	3397	0.302	1.70854	2.50014	0.000176077
EfM3.044180	NA	non_secreted	2244	3.65737	20.6913	2.50014	2.41e-26
EfM3.059620	NA	non_secreted	1731	1.18532	6.70584	2.50014	1.4e-07
EfM3.008960	NA	non_secreted	3324	6.68703	37.7848	2.49837	7.54e-69
EfM3.040180	NA	non_secreted	906	1.88722	10.6341	2.49436	1.73e-06
EfM3.040470	NA	non_secreted	732	33.6359	187.596	2.47956	1.03e-74
EfM3.080640	NA	non_secreted	1838	3.9071	21.7883	2.47938	8.76e-23
EfM3.030510	NA	non_secreted	1241	2.75556	15.3399	2.47687	1.34e-11
EfM3.014010	NA	non_secreted	1347	164.509	912.941	2.47236	0
EfM3.028510	NA	non_secreted	426	2.4082	13.3517	2.471	0.000175419
EfM3.062750	NA	non_secreted	837	6.94552	38.138	2.45707	2.67e-18
EfM3.017190	NA	non_secreted	357	8.62095	47.1466	2.45123	2.4e-10
EfM3.004770	NA	non_secreted	858	18.3338	99.8434	2.44516	1.71e-46
EfM3.063730	NA	non_secreted	576	18.998	103.382	2.44406	9.15e-33
EfM3.016970	NA	non_secreted	750	21.4298	116.388	2.44125	3.12e-47
EfM3.042140	NA	non_secreted	1189	1.15043	6.24811	2.44125	3.1e-05
EfM3.043410	NA	non_secreted	918	14.1554	76.8796	2.44125	2.33e-38
EfM3.055060	NA	non_secreted	923	0	0.251524	2.44047	0.287288
EfM3.011710	NA	non_secreted	222	29.2672	158.431	2.4365	6.04e-20
EfM3.068290	NA	non_secreted	1183	4.04692	21.8812	2.43479	4.54e-15
EfM3.053190	NA	non_secreted	1900	3.77961	20.4053	2.43264	9.12e-22
EfM3.077740	NA	non_secreted	1665	15.1984	81.6381	2.42532	2.93e-72
EfM3.038370	NA	non_secreted	1309	6.26978	33.6086	2.42234	2.56e-24
EfM3.009370	NA	non_secreted	441	20.9366	112.13	2.42107	3.25e-27
EfM3.057270	NA	non_secreted	1317	1.03862	5.55271	2.41853	3e-05
EfM3.060340	NA	non_secreted	412	8.30011	44.2337	2.41394	6.41e-11
EfM3.029810	NA	non_secreted	804	3.40263	18.047	2.40703	6.42e-09
EfM3.022650	NA	non_secreted	573	18.5007	98.0486	2.40592	1.67e-30
EfM3.076445	NA	non_secreted	826	14.076	74.0595	2.39545	6.95e-33
EfM3.064740	NA	non_secreted	360	78.8418	411.11	2.38249	4.87e-77
EfM3.063700	NA	non_secreted	828	15.281	79.6285	2.38154	4.24e-35
EfM3.010530	NA	non_secreted	1041	0.985489	5.12929	2.37985	0.000380457
EfM3.076540	NA	non_secreted	2613	3.40263	17.6805	2.37743	6.02e-25
EfM3.042050	NA	non_secreted	966	0	0.240327	2.37478	0.287288
EfM3.063200	NA	non_secreted	10770	1.17481	6.04641	2.36365	2e-34
EfM3.003120	NA	non_secreted	1005	25.1795	128.668	2.35333	1.71e-66
EfM3.045450	NA	non_secreted	1592	10.9549	55.8517	2.35002	4.02e-46
EfM3.000090	NA	non_secreted	1651	2.89976	14.7646	2.34814	1.01e-13
EfM3.017030	NA	non_secreted	204	1.6763	8.53516	2.34814	0.0324359
EfM3.020450	NA	non_secreted	552	0.619501	3.1543	2.34814	0.0324359
EfM3.042520	NA	non_secreted	1173	1.74918	8.90625	2.34814	9.33e-07
EfM3.078160	NA	non_secreted	522	1.31021	6.67116	2.34814	0.00520105
EfM3.033370	NA	non_secreted	1162	19.7174	100.095	2.34383	1.29e-59
EfM3.009180	NA	non_secreted	1383	17.0611	86.534	2.34255	2.89e-61
EfM3.079620	NA	non_secreted	1206	2.26842	11.4538	2.33607	2.03e-08
EfM3.074130	NA	non_secreted	1171	31.539	158.207	2.32661	1.62e-93
EfM3.004460	NA	non_secreted	941	2.90724	14.556	2.32389	2.97e-08
EfM3.071880	NA	non_secreted	3971	0.688924	3.44931	2.32389	2.97e-08
EfM3.032870	NA	non_secreted	1285	11.1771	55.9162	2.32273	4.05e-37
EfM3.021070	NA	non_secreted	852	25.2861	125.888	2.31572	1.68e-54
EfM3.029440	NA	non_secreted	913	8.98921	44.753	2.31572	1.27e-21
EfM3.049930	NA	non_secreted	1412	14.2889	71.028	2.31349	4.85e-51
EfM3.066970	NA	non_secreted	1645	12.0571	59.8385	2.31119	5.83e-50
EfM3.034570	NA	non_secreted	1272	5.3768	26.6469	2.30915	3.63e-18
EfM3.029070	NA	non_secreted	485	1.41016	6.94076	2.29923	0.00499278
EfM3.054900	NA	non_secreted	1148	0.595757	2.93229	2.29923	0.00499278
EfM3.071900	NA	non_secreted	731	36.9565	181.501	2.29608	2.43e-66
EfM3.024870	NA	non_secreted	1380	12.6378	61.8242	2.29042	4.1e-43
EfM3.038300	NA	non_secreted	228	44.9953	219.938	2.28925	6.64e-26
EfM3.016790	NA	non_secreted	1659	69.6709	339.278	2.28384	2.06e-275
EfM3.064600	NA	non_secreted	945	3.2568	15.8456	2.28255	1.2e-08
EfM3.061210	NA	non_secreted	1014	7.41935	36.0598	2.28103	2.56e-19
EfM3.055080	NA	non_secreted	1741	0.785674	3.80038	2.27414	0.000143309
EfM3.000150	NA	non_secreted	1815	24.6817	119.276	2.27279	3.28e-106
EfM3.048860	NA	non_secreted	423	31.5286	152.301	2.27219	1.49e-32
EfM3.023310	NA	non_secreted	1310	104.417	503.389	2.26932	4.23957730696374e-320
EfM3.042930	NA	non_secreted	2102	40.346	194.494	2.26923	5.67e-199
EfM3.018400	NA	non_secreted	383	4.46429	21.5184	2.26907	2.56e-05
EfM3.040260	NA	non_secreted	1929	53.3599	257.129	2.26866	5.9e-241
EfM3.008810	NA	non_secreted	904	97.5961	469.962	2.26765	1.45e-206
EfM3.046490	NA	non_secreted	1120	8.24379	39.6946	2.26756	7.74e-23
EfM3.032070	NA	non_secreted	1572	9.78906	47.1106	2.26681	3.57e-37
EfM3.072930	NA	non_secreted	1775	26.5865	127.915	2.26642	6.81e-111
EfM3.007730	NA	non_secreted	1083	2.52605	12.1116	2.26143	9.36e-08
EfM3.053270	NA	non_secreted	523	0	0.221947	2.25999	0.287288
EfM3.051440	NA	non_secreted	1695	2.01749	9.65606	2.25887	2.06e-09
EfM3.077310	NA	non_secreted	1155	3.2568	15.5776	2.25794	3.67e-10
EfM3.030540	NA	non_secreted	756	38.4484	182.716	2.2486	1.79e-67
EfM3.040590	NA	non_secreted	762	56.5453	268.716	2.2486	2.37e-99
EfM3.051070	NA	non_secreted	291	1.17514	5.58452	2.2486	0.0480687
EfM3.069920	NA	non_secreted	2365	9.83238	46.6767	2.24709	3.24e-54
EfM3.003000	NA	non_secreted	1566	5.67757	26.907	2.24464	1.27e-21
EfM3.047960	NA	non_secreted	630	8.14201	38.5085	2.24172	5.9e-13
EfM3.069520	NA	non_secreted	1245	3.29604	15.5703	2.23999	9.63e-11
EfM3.010800	NA	non_secreted	3108	9.46234	44.4443	2.23173	6.81e-67
EfM3.075820	NA	non_secreted	1380	2.478	11.6078	2.22785	4.35e-09
EfM3.004130	NA	non_secreted	969	7.411	34.6198	2.22386	3.02e-17
EfM3.055530	NA	non_secreted	1310	16.9677	78.8623	2.21654	5.11e-50
EfM3.020010	NA	non_secreted	399	16.284	75.6399	2.21569	1.33e-15
EfM3.028050	NA	non_secreted	1507	32.903	152.743	2.21481	1.8e-109
EfM3.001130	NA	non_secreted	1122	10.0578	46.6589	2.21384	5.67e-26
EfM3.056110	NA	non_secreted	922	13.7231	63.5786	2.21194	5.98e-29
EfM3.076440	NA	non_secreted	3255	30.2568	140.114	2.21127	2.94e-215
EfM3.061520	NA	non_secreted	1049	1.62995	7.52461	2.20678	3.55e-05
EfM3.067860	NA	non_secreted	3234	16.3898	75.4831	2.20336	2.05e-115
EfM3.077300	NA	non_secreted	1545	5.09073	23.441	2.20309	2.04e-18
EfM3.032060	NA	non_secreted	3768	0.998304	4.59014	2.20099	1.7e-09
EfM3.045575	NA	non_secreted	1269	11.8569	54.3345	2.19614	1.84e-33
EfM3.061550	NA	non_secreted	1176	2.90786	13.3253	2.19614	9.27e-09
EfM3.077125	NA	non_secreted	376	1.81896	8.3354	2.19614	0.00734715
EfM3.065460	NA	non_secreted	1674	7.1498	32.5906	2.18848	8.13e-27
EfM3.018860	NA	non_secreted	1968	9.20941	41.8778	2.185	1.8e-39
EfM3.022930	NA	non_secreted	2535	12.0059	54.5819	2.18468	2.46e-65
EfM3.028960	NA	non_secreted	284	32.5107	147.55	2.18222	6.85e-21
EfM3.001770	NA	non_secreted	1317	4.93343	22.3871	2.18201	3.97e-15
EfM3.039910	NA	non_secreted	2571	13.9659	62.8926	2.17098	1.46e-75
EfM3.053610	NA	non_secreted	420	3.2568	14.648	2.16917	0.00029986
EfM3.065160	NA	non_secreted	1371	2.24484	10.0753	2.16614	7.47e-08
EfM3.057000	NA	non_secreted	822	39.1054	175.247	2.16395	3e-67
EfM3.016530	NA	non_secreted	1077	15.8758	71.1342	2.16372	1.9e-36
EfM3.066040	NA	non_secreted	402	10.2079	45.334	2.15091	9.18e-10
EfM3.067590	NA	non_secreted	1773	39.1533	173.233	2.14551	2.14e-140
EfM3.002190	NA	non_secreted	240	2.8497	12.5751	2.14169	0.0108314
EfM3.026440	NA	non_secreted	336	1.01775	4.49112	2.14169	0.0728157
EfM3.007450	NA	non_secreted	837	0.40856	1.80289	2.14169	0.0728157
EfM3.010510	NA	non_secreted	351	0.974258	4.29919	2.14169	0.0728157
EfM3.025140	NA	non_secreted	1234	9.42204	41.5774	2.14169	1.31e-24
EfM3.070210	NA	non_secreted	549	5.60598	24.5265	2.12931	1.57e-07
EfM3.067550	NA	non_secreted	810	45.1731	197.046	2.125	7.87e-73
EfM3.066750	NA	non_secreted	2334	6.59315	28.746	2.12432	1.87e-31
EfM3.009230	NA	non_secreted	1946	5.09608	22.13	2.11854	9.42e-21
EfM3.038870	NA	non_secreted	1446	24.122	104.197	2.1109	2.57e-68
EfM3.036100	NA	non_secreted	1518	10.1373	43.7396	2.10927	5.62e-31
EfM3.018330	NA	non_secreted	1251	43.1898	186.133	2.10757	1.91e-104
EfM3.081800	NA	non_secreted	2084	53.1653	228.647	2.10457	5.78e-212
EfM3.002620	NA	non_secreted	417	13.1209	56.2297	2.09946	9.35e-12
EfM3.064700	NA	non_secreted	1329	16.2105	69.3499	2.09697	4.89e-42
EfM3.018190	NA	non_secreted	607	12.9575	55.2662	2.09261	3.9e-16
EfM3.041220	NA	non_secreted	1775	11.5594	49.2433	2.09087	8.09e-40
EfM3.080150	NA	non_secreted	1608	27.859	118.677	2.09082	4.1e-85
EfM3.048440	NA	non_secreted	1437	4.99739	21.2446	2.08785	7.89e-15
EfM3.008280	NA	non_secreted	1835	16.5857	70.4692	2.08705	4.68e-58
EfM3.067020	NA	non_secreted	1096	44.3056	187.992	2.08511	1.71e-91
EfM3.000280	NA	non_secreted	1307	3.13969	13.3219	2.08511	4.02e-09
EfM3.029520	NA	non_secreted	1062	20.286	85.4737	2.07499	6.49e-41
EfM3.053730	NA	non_secreted	776	52.4404	220.788	2.07391	9.66e-76
EfM3.034960	NA	non_secreted	2199	9.33055	39.2734	2.07352	5.12e-39
EfM3.040730	NA	non_secreted	564	3.0316	12.7604	2.07352	0.000160951
EfM3.054740	NA	non_secreted	492	6.9505	29.2555	2.07352	8.55e-08
EfM3.064310	NA	non_secreted	1644	4.99218	20.9703	2.07061	2.06e-16
EfM3.065640	NA	non_secreted	2379	38.9543	163.456	2.06905	8.18e-170
EfM3.012630	NA	non_secreted	1616	13.9664	58.3982	2.06397	3.61e-42
EfM3.005950	NA	non_secreted	1728	70.2531	293.084	2.06068	1.13e-219
EfM3.009270	NA	non_secreted	2147	48.1012	200.204	2.05732	3.43e-186
EfM3.070610	NA	non_secreted	1532	57.5893	239.506	2.05619	4.45e-159
EfM3.003230	NA	non_secreted	1824	15.3734	63.8939	2.05524	1.98e-51
EfM3.055040	NA	non_secreted	405	27.8638	115.792	2.05507	1.25e-21
EfM3.069880	NA	non_secreted	1923	91.4039	379.623	2.05424	7.42540664662509e-315
EfM3.005050	NA	non_secreted	657	6.76642	28.092	2.05369	2.22e-09
EfM3.000260	NA	non_secreted	1614	3.81373	15.8223	2.05268	1.86e-12
EfM3.053770	NA	non_secreted	753	21.3444	88.0221	2.04401	9.73e-30
EfM3.036890	NA	non_secreted	1623	7.58516	31.2546	2.04281	4.91e-23
EfM3.055270	NA	non_secreted	1299	4.21203	17.3358	2.04116	3.9e-11
EfM3.042660	NA	non_secreted	1089	3.45419	14.1767	2.0371	4.61e-08
EfM3.001530	NA	non_secreted	1110	43.4387	178.091	2.03556	2.55e-85
EfM3.065950	NA	non_secreted	1272	4.30144	17.6125	2.03371	5.7e-11
EfM3.055910	NA	non_secreted	3215	11.062	45.2759	2.03313	4.53e-63
EfM3.009400	NA	non_secreted	2634	2.8562	11.6783	2.03167	1.91e-14
EfM3.018690	NA	non_secreted	678	26.2274	107.004	2.02852	3.68e-32
EfM3.017800	NA	non_secreted	1196	0.571847	2.32933	2.02621	0.0156327
EfM3.062460	NA	non_secreted	760	0.899907	3.66563	2.02621	0.0156327
EfM3.032610	NA	non_secreted	1116	16.8531	68.6484	2.02621	1.02e-33
EfM3.047080	NA	non_secreted	1518	0.225273	0.917614	2.02621	0.0703509
EfM3.042640	NA	non_secreted	915	7.84837	31.8422	2.02048	1.02e-13
EfM3.080720	NA	non_secreted	1622	3.16243	12.7385	2.01009	4.58e-10
EfM3.048270	NA	non_secreted	624	0	0.186023	2.00525	0.287288
EfM3.000550	NA	non_secreted	501	13.6513	54.6795	2.00196	8.2e-13
EfM3.070410	NA	non_secreted	2385	26.3822	105.468	1.99917	8.02e-106
EfM3.058260	NA	non_secreted	2979	3.44375	13.7548	1.99788	1.82e-18
EfM3.005280	NA	non_secreted	1437	95.6644	380.788	1.99293	1.4e-227
EfM3.015010	NA	non_secreted	3891	5.71259	22.7323	1.99253	4.14e-38
EfM3.064825	NA	non_secreted	1146	27.751	110.305	1.99088	1.05e-53
EfM3.056530	NA	non_secreted	915	64.2819	254.484	1.98509	4.08e-97
EfM3.049540	NA	non_secreted	2070	26.2668	103.853	1.98324	9.28e-90
EfM3.053360	NA	non_secreted	1725	93.1729	367.345	1.97915	4.53e-261
EfM3.079320	NA	non_secreted	402	89.3191	351.411	1.97612	3e-59
EfM3.051230	NA	non_secreted	2162	8.69937	34.0933	1.9705	1.54e-31
EfM3.009950	NA	non_secreted	1215	7.88066	30.8586	1.96929	7.52e-17
EfM3.000750	NA	non_secreted	1827	13.2893	52.035	1.96922	3.56e-40
EfM3.003150	NA	non_secreted	1404	7.30693	28.6062	1.96899	7.61e-18
EfM3.080100	NA	non_secreted	1430	14.8264	58.0391	1.96885	2.8e-35
EfM3.033420	NA	non_secreted	2580	10.2059	39.9075	1.96725	2.45e-43
EfM3.061170	NA	non_secreted	1915	18.75	73.2232	1.96541	1.82e-58
EfM3.048580	NA	non_secreted	600	2.27976	8.89932	1.96481	0.00131003
EfM3.057410	NA	non_secreted	477	1.43381	5.59706	1.96481	0.0232268
EfM3.073770	NA	non_secreted	1244	46.4566	181.116	1.96295	6.84e-93
EfM3.073880	NA	non_secreted	4284	2.47453	9.64608	1.96279	2.85e-18
EfM3.053560	NA	non_secreted	2809	11.2	43.4725	1.95661	8.87e-51
EfM3.077560	NA	non_secreted	1108	3.70359	14.3526	1.95432	7.48e-08
EfM3.044590	NA	non_secreted	1296	0	0.179133	1.9508	0.287288
EfM3.020900	NA	non_secreted	1238	3.5909	13.8769	1.95026	1.9e-08
EfM3.055230	NA	non_secreted	1200	3.98959	15.3804	1.94678	7.28e-09
EfM3.058400	NA	non_secreted	859	22.2934	85.5384	1.93996	7.05e-31
EfM3.021240	NA	non_secreted	1164	2.93784	11.2688	1.9395	1.09e-06
EfM3.027130	NA	non_secreted	336	55.9763	214.192	1.93601	3.91e-30
EfM3.058750	NA	non_secreted	324	11.6099	44.425	1.93601	2.77e-07
EfM3.034150	NA	non_secreted	2173	66.0953	252.722	1.93493	3.48e-220
EfM3.058770	NA	non_secreted	1020	60.0114	228.628	1.9297	5.16e-94
EfM3.043370	NA	non_secreted	396	18.1345	68.8848	1.92545	2.52e-12
EfM3.054490	NA	non_secreted	3045	6.1767	23.4444	1.92433	1.15e-29
EfM3.077970	NA	non_secreted	1379	422.558	1601.95	1.9226	0
EfM3.075850	NA	non_secreted	1101	3.72713	14.1276	1.92238	1.04e-07
EfM3.014170	NA	non_secreted	906	116.63	441.763	1.92133	2.1e-159
EfM3.077600	NA	non_secreted	645	50.3669	190.404	1.91852	6.97e-50
EfM3.043280	NA	non_secreted	1937	65.4976	247.438	1.91755	3.26e-190
EfM3.037420	NA	non_secreted	2199	3.73222	14.0941	1.91698	9.3e-14
EfM3.052080	NA	non_secreted	1247	17.0022	64.1362	1.91541	5.93e-33
EfM3.073940	NA	non_secreted	2661	68.4957	258.155	1.91415	2e-271
EfM3.027630	NA	non_secreted	1166	2.9328	11.0503	1.91374	1.54e-06
EfM3.010290	NA	non_secreted	822	54.082	203.631	1.91274	3.41e-67
EfM3.022820	NA	non_secreted	1731	8.69234	32.6575	1.9096	1.26e-23
EfM3.063320	NA	non_secreted	1523	4.0416	15.1671	1.90795	1.38e-10
EfM3.003040	NA	non_secreted	2247	14.4578	54.2421	1.90757	4.23e-49
EfM3.006120	NA	non_secreted	1334	64.0863	239.379	1.90121	7.56e-126
EfM3.014630	NA	non_secreted	753	0.908272	3.39139	1.90068	0.022583
EfM3.030775	NA	non_secreted	1440	0.712426	2.66012	1.90068	0.00781824
EfM3.031840	NA	non_secreted	2235	4.59013	17.1391	1.90068	1.84e-16
EfM3.060100	NA	non_secreted	177	1.932	7.2139	1.90068	0.104621
EfM3.065370	NA	non_secreted	945	6.87548	25.6723	1.90068	5.2e-11
EfM3.028550	NA	non_secreted	954	10.7536	40.1528	1.90068	1.84e-16
EfM3.054210	NA	non_secreted	1629	8.60684	32.0658	1.89748	6.78e-22
EfM3.052800	NA	non_secreted	900	92.7104	344.881	1.8953	6.59e-122
EfM3.010090	NA	non_secreted	1819	10.7158	39.8201	1.89376	1.3e-29
EfM3.054580	NA	non_secreted	1259	3.80262	14.1064	1.89128	2.05e-08
EfM3.035530	NA	non_secreted	1696	63.9167	236.742	1.88905	1.82e-156
EfM3.051900	NA	non_secreted	618	76.361	282.682	1.88827	6.79e-69
EfM3.054620	NA	non_secreted	762	141.363	522.961	1.8873	3.66e-155
EfM3.012320	NA	non_secreted	1043	18.3605	67.7772	1.88419	1.01e-28
EfM3.081550	NA	non_secreted	246	9.7307	35.8615	1.88182	6.21e-05
EfM3.001150	NA	non_secreted	2891	18.8075	69.141	1.87824	3.95e-78
EfM3.018940	NA	non_secreted	1372	13.21	48.3941	1.8732	7.9e-27
EfM3.043980	NA	non_secreted	2608	4.45813	16.2901	1.86949	1.07e-17
EfM3.051790	NA	non_secreted	1056	20.0775	72.9885	1.86209	8.21e-31
EfM3.057330	NA	non_secreted	848	10.888	39.5597	1.86129	2.85e-14
EfM3.021460	NA	non_secreted	504	6.78501	24.6436	1.86079	3.09e-06
EfM3.031850	NA	non_secreted	832	119.605	432.782	1.85536	2.72e-137
EfM3.081490	NA	non_secreted	243	90.0647	325.305	1.85276	2.35e-31
EfM3.078490	NA	non_secreted	1257	45.432	164.005	1.85196	4.38e-79
EfM3.027300	NA	non_secreted	1179	5.51088	19.8879	1.85153	2.11e-10
EfM3.068450	NA	non_secreted	1083	3.15757	11.3613	1.84724	4.47e-06
EfM3.038260	NA	non_secreted	2802	8.54301	30.6145	1.8414	1.33e-33
EfM3.036750	NA	non_secreted	1791	43.5332	155.743	1.83898	1.81e-105
EfM3.045890	NA	non_secreted	930	9.5603	34.1994	1.83884	2.18e-13
EfM3.074650	NA	non_secreted	2067	57.4077	205.144	1.83732	1.84e-159
EfM3.043330	NA	non_secreted	741	23.0745	82.3983	1.83631	3.48e-24
EfM3.024290	NA	non_secreted	810	26.1751	93.2924	1.83357	1.33e-29
EfM3.054910	NA	non_secreted	1018	0.671836	2.39454	1.83357	0.032727
EfM3.064340	NA	non_secreted	669	1.02232	3.64371	1.83357	0.032727
EfM3.012680	NA	non_secreted	1029	76.1029	270.849	1.83147	7.8e-105
EfM3.041170	NA	non_secreted	2166	20.5242	73.0446	1.83145	3.7e-60
EfM3.017560	NA	non_secreted	1365	11.5241	40.9888	1.83058	2.38e-22
EfM3.025230	NA	non_secreted	1037	28.3596	100.631	1.82716	4.26e-40
EfM3.047380	NA	non_secreted	736	11.6156	41.1636	1.8253	8.23e-13
EfM3.057730	NA	non_secreted	1622	9.27647	32.8483	1.82417	3.39e-21
EfM3.057280	NA	non_secreted	981	20.2181	71.5874	1.82406	1.88e-27
EfM3.036420	NA	non_secreted	1691	2.42671	8.58058	1.82207	8.79e-07
EfM3.063750	NA	non_secreted	1660	2.47203	8.74082	1.82207	8.79e-07
EfM3.022710	NA	non_secreted	581	12.9487	45.752	1.82102	2.21e-11
EfM3.042420	NA	non_secreted	1421	234.875	828.803	1.81914	0
EfM3.028900	NA	non_secreted	1509	38.2982	134.924	1.8168	2.66e-76
EfM3.046380	NA	non_secreted	827	67.4005	237.209	1.81533	1.9e-73
EfM3.046190	NA	non_secreted	1722	42.6959	150.12	1.81394	3.65e-96
EfM3.017400	NA	non_secreted	2800	22.5941	79.3892	1.813	8.7e-83
EfM3.026130	NA	non_secreted	1059	35.1975	123.641	1.81262	1.99e-49
EfM3.028500	NA	non_secreted	669	1.53347	5.37881	1.81048	0.0110371
EfM3.079030	NA	non_secreted	390	5.26099	18.4534	1.81048	0.000500996
EfM3.081520	NA	non_secreted	270	3.79961	13.3275	1.81048	0.0110371
EfM3.002130	NA	non_secreted	1896	37.3347	130.833	1.80913	5.23e-92
EfM3.036500	NA	non_secreted	1103	44.6445	156.385	1.80854	1.84e-64
EfM3.028970	NA	non_secreted	267	133.2	466.052	1.8069	7.59e-47
EfM3.072120	NA	non_secreted	963	18.8205	65.8138	1.80609	1.46e-24
EfM3.025470	NA	non_secreted	857	96.5641	337.67	1.80605	6.68e-107
EfM3.011350	NA	non_secreted	1140	4.49953	15.6807	1.80115	4.37e-08
EfM3.043160	NA	non_secreted	1868	26.5444	92.2163	1.79662	7.76e-64
EfM3.003620	NA	non_secreted	1533	5.35365	18.5513	1.79293	8.8e-12
EfM3.008970	NA	non_secreted	1917	14.9844	51.893	1.79208	1.9e-37
EfM3.031760	NA	non_secreted	321	5.32655	18.4423	1.79175	0.00135442
EfM3.007670	NA	non_secreted	1303	12.3349	42.6719	1.79054	1.42e-21
EfM3.046200	NA	non_secreted	1159	20.0635	69.4065	1.7905	1.69e-30
EfM3.051750	NA	non_secreted	1317	25.7058	88.7553	1.78774	1.6e-43
EfM3.001850	NA	non_secreted	1407	54.1991	187.029	1.78692	5.84e-96
EfM3.014110	NA	non_secreted	1810	16.6259	57.3336	1.78595	7.56e-39
EfM3.062120	NA	non_secreted	700	40.5472	139.625	1.78389	1.42e-36
EfM3.065300	NA	non_secreted	1036	4.95122	17.0308	1.78229	8.95e-08
EfM3.048840	NA	non_secreted	1168	9.07611	31.2059	1.78167	1.27e-14
EfM3.055260	NA	non_secreted	473	52.7768	181.111	1.7789	3.54e-32
EfM3.074640	NA	non_secreted	1409	9.95071	34.1067	1.77718	1e-18
EfM3.050720	NA	non_secreted	477	10.0367	34.3124	1.77345	2.32e-07
EfM3.059380	NA	non_secreted	822	11.6484	39.8224	1.77345	3.4e-13
EfM3.032640	NA	non_secreted	1590	7.09738	24.2377	1.7719	3.69e-15
EfM3.011310	NA	non_secreted	1018	210.285	714.371	1.76433	1.69e-258
EfM3.033380	NA	non_secreted	365	9.36889	31.8022	1.76318	1.23e-05
EfM3.049590	NA	non_secreted	1380	1.239	4.20573	1.76318	0.00196216
EfM3.050940	NA	non_secreted	747	4.12005	13.9853	1.76318	3.34e-05
EfM3.055920	NA	non_secreted	709	7.71711	26.1954	1.76318	4.58e-08
EfM3.047800	NA	non_secreted	432	3.16634	10.748	1.76318	0.00559379
EfM3.068170	NA	non_secreted	1373	12.7023	43.0326	1.76035	2.19e-22
EfM3.033270	NA	non_secreted	793	109.963	372.387	1.75978	2.09e-105
EfM3.076470	NA	non_secreted	1316	75.0971	254.296	1.75968	2.77e-119
EfM3.081870	NA	non_secreted	1575	8.25057	27.8588	1.75556	5.23e-17
EfM3.011630	NA	non_secreted	2084	5.25089	17.7125	1.75413	1.9e-14
EfM3.038530	NA	non_secreted	672	23.4083	78.94	1.75374	4.19e-20
EfM3.052090	NA	non_secreted	1031	3.64851	12.2721	1.75	6.47e-06
EfM3.029020	NA	non_secreted	1143	5.08609	17.0614	1.7461	2.38e-08
EfM3.062050	NA	non_secreted	2108	13.3022	44.6031	1.74548	3.31e-34
EfM3.077570	NA	non_secreted	1281	15.2162	51.0164	1.74535	2.4e-24
EfM3.044920	NA	non_secreted	1368	35.2463	118.115	1.74464	1.18e-57
EfM3.035820	NA	non_secreted	2243	0	0.155254	1.7444	0.180014
EfM3.052240	NA	non_secreted	570	144.585	484.27	1.74389	1.56e-97
EfM3.036590	NA	non_secreted	864	7.91585	26.4669	1.74137	1.75e-09
EfM3.074760	NA	non_secreted	1086	11.9656	39.9753	1.74022	1.48e-16
EfM3.014360	NA	non_secreted	2136	30.7384	102.655	1.73969	1.39e-77
EfM3.075840	NA	non_secreted	1740	10.8092	36.091	1.73937	2.37e-23
EfM3.003680	NA	non_secreted	1551	26.0166	86.8154	1.73852	3.39e-48
EfM3.042750	NA	non_secreted	1662	14.1971	47.3532	1.73787	7.44e-29
EfM3.047100	NA	non_secreted	588	6.3973	21.3205	1.73671	6.44e-06
EfM3.001240	NA	non_secreted	1468	34.243	113.943	1.73443	2.45e-59
EfM3.059790	NA	non_secreted	1272	27.9594	92.4427	1.72523	8.55e-42
EfM3.065620	NA	non_secreted	1482	15.4599	51.0681	1.72389	2.09e-27
EfM3.022320	NA	non_secreted	2768	18.6549	61.6036	1.72346	7.46e-60
EfM3.019650	NA	non_secreted	1116	283.745	936.114	1.72209	0
EfM3.036040	NA	non_secreted	456	23.9975	79.1673	1.72202	7.34e-14
EfM3.067580	NA	non_secreted	2017	5.42532	17.898	1.72202	7.34e-14
EfM3.047150	NA	non_secreted	804	55.7181	183.646	1.72071	5.97e-52
EfM3.068790	NA	non_secreted	1128	19.4022	63.9047	1.7197	3.84e-26
EfM3.073330	NA	non_secreted	861	3.97171	13.0773	1.71923	2.45e-05
EfM3.044780	NA	non_secreted	1654	41.5568	136.781	1.71872	1.34e-78
EfM3.001220	NA	non_secreted	816	7.96241	26.1745	1.71688	9.41e-09
EfM3.042960	NA	non_secreted	1522	8.3132	27.3035	1.71561	1.06e-15
EfM3.029330	NA	non_secreted	890	2.30538	7.56464	1.71427	0.000974509
EfM3.078910	NA	non_secreted	1507	29.2723	95.9744	1.71311	1.15e-50
EfM3.006950	NA	non_secreted	1720	5.76568	18.829	1.70739	1.97e-12
EfM3.051290	NA	non_secreted	1270	9.15496	29.8878	1.70693	1.98e-14
EfM3.053480	NA	non_secreted	1366	9.76326	31.8663	1.70659	2.94e-16
EfM3.025550	NA	non_secreted	1290	7.42249	24.2054	1.70536	3.63e-12
EfM3.042270	NA	non_secreted	1818	2.82149	9.19431	1.70428	3.33e-07
EfM3.034010	NA	non_secreted	546	6.26309	20.4093	1.70428	2.44e-05
EfM3.063760	NA	non_secreted	2171	2.36272	7.69933	1.70428	3.33e-07
EfM3.077650	NA	non_secreted	2454	23.5501	76.6759	1.70304	7.28e-65
EfM3.019190	NA	non_secreted	609	44.9214	145.812	1.69864	2.56e-31
EfM3.049360	NA	non_secreted	348	375.375	1213.82	1.69315	1.17e-142
EfM3.014730	NA	non_secreted	444	1.54038	4.96731	1.68918	0.0460874
EfM3.047370	NA	non_secreted	1311	0.521685	1.68229	1.68918	0.0460874
EfM3.059780	NA	non_secreted	480	4.27456	13.7843	1.68918	0.000973694
EfM3.030840	NA	non_secreted	1155	51.8128	166.429	1.68353	3.16e-65
EfM3.079660	NA	non_secreted	1942	8.62835	27.6747	1.68141	2.44e-19
EfM3.021520	NA	non_secreted	1125	2.73572	8.77035	1.68072	9.23e-05
EfM3.029870	NA	non_secreted	2893	21.5131	68.9327	1.67997	1.77e-67
EfM3.040540	NA	non_secreted	2594	19.6425	62.8272	1.67741	2.29e-55
EfM3.031400	NA	non_secreted	1570	0	0.14787	1.67411	0.287288
EfM3.026400	NA	non_secreted	1630	1.04897	3.34704	1.67391	0.0026992
EfM3.035090	NA	non_secreted	1206	49.3382	157.273	1.6725	6.08e-64
EfM3.032350	NA	non_secreted	1125	34.0445	108.34	1.67007	1.47e-41
EfM3.053680	NA	non_secreted	1774	14.4573	45.934	1.66776	3.46e-28
EfM3.045780	NA	non_secreted	519	181.854	577.483	1.667	1.58e-99
EfM3.021960	NA	non_secreted	1608	6.16727	19.5629	1.66542	7.2e-12
EfM3.015080	NA	non_secreted	3537	13.8255	43.8452	1.66508	3.02e-52
EfM3.063130	NA	non_secreted	2871	17.39	55.1078	1.664	3.15e-53
EfM3.065540	NA	non_secreted	1730	6.91836	21.8737	1.66069	7.88e-14
EfM3.069710	NA	non_secreted	1107	4.01584	12.6879	1.65967	4.83e-06
EfM3.056930	NA	non_secreted	1627	9.66833	30.5356	1.65915	8.76e-18
EfM3.024250	NA	non_secreted	1821	10.5162	33.2107	1.65903	2.67e-21
EfM3.030130	NA	non_secreted	1695	72.4279	228.321	1.65645	4.2e-127
EfM3.047670	NA	non_secreted	546	26.305	82.913	1.65626	3.14e-16
EfM3.042090	NA	non_secreted	1092	27.5576	86.846	1.65601	3.02e-32
EfM3.054690	NA	non_secreted	1031	8.29206	26.1204	1.65537	2.6e-10
EfM3.018890	NA	non_secreted	532	88.0623	277.104	1.65383	2.84e-49
EfM3.003830	NA	non_secreted	3150	12.0502	37.882	1.65246	3.98e-40
EfM3.030320	NA	non_secreted	1044	1.31021	4.11388	1.6507	0.00760504
EfM3.059950	NA	non_secreted	591	43.9751	138.076	1.6507	6.68e-28
EfM3.061710	NA	non_secreted	1631	16.7732	52.6657	1.6507	2.62e-29
EfM3.049350	NA	non_secreted	1164	437.151	1371.7	1.64976	0
EfM3.044860	NA	non_secreted	1307	9.68071	30.3739	1.64965	2.1e-14
EfM3.082060	NA	non_secreted	732	17.2851	54.2332	1.64965	2.1e-14
EfM3.008700	NA	non_secreted	648	42.2178	132.2	1.6468	3.63e-29
EfM3.066090	NA	non_secreted	1805	3.41017	10.6753	1.64636	9.22e-08
EfM3.061370	NA	non_secreted	309	21.0269	65.7401	1.64453	4.86e-08
EfM3.070520	NA	non_secreted	1180	8.40421	26.2651	1.64396	1.4e-11
EfM3.066390	NA	non_secreted	729	145.886	455.714	1.64329	3.44e-108
EfM3.065780	NA	non_secreted	1104	1.54875	4.83659	1.64288	0.0037923
EfM3.064690	NA	non_secreted	1911	14.4946	45.2529	1.6425	2.66e-29
EfM3.008310	NA	non_secreted	714	36.8785	115.103	1.64207	6.78e-28
EfM3.033550	NA	non_secreted	681	119.01	371.246	1.64129	1.39e-82
EfM3.038440	NA	non_secreted	669	11.7566	36.6106	1.63879	1.85e-09
EfM3.025010	NA	non_secreted	675	46.1019	143.421	1.63736	1.59e-32
EfM3.071230	NA	non_secreted	1296	8.70743	27.0491	1.63526	1.06e-12
EfM3.074570	NA	non_secreted	1431	5.25732	16.3045	1.63287	4.91e-09
EfM3.020020	NA	non_secreted	1212	28.497	88.3037	1.63166	1.31e-35
EfM3.015230	NA	non_secreted	1397	51.6496	159.701	1.62854	2.7e-72
EfM3.051190	NA	non_secreted	1402	2.43912	7.53432	1.62712	6.6e-05
EfM3.027620	NA	non_secreted	1251	26.2419	80.9114	1.62447	1.72e-33
EfM3.076520	NA	non_secreted	1129	34.5296	106.208	1.62098	3.06e-39
EfM3.068740	NA	non_secreted	2403	7.11537	21.8824	1.62076	3.43e-18
EfM3.010130	NA	non_secreted	3540	35.4523	108.995	1.62032	4.87e-123
EfM3.031900	NA	non_secreted	1254	19.6343	60.2607	1.61784	2.34e-25
EfM3.027470	NA	non_secreted	1155	142.411	436.976	1.61749	4.89e-160
EfM3.017300	NA	non_secreted	2888	9.4727	29.0597	1.61717	7.04e-28
EfM3.053740	NA	non_secreted	2645	18.2295	55.8228	1.61458	7.99e-48
EfM3.007210	NA	non_secreted	2664	14.6336	44.7929	1.61398	5.69e-39
EfM3.012010	NA	non_secreted	3687	2.13322	6.517	1.61117	5e-09
EfM3.033010	NA	non_secreted	204	3.35259	10.2422	1.61117	0.0460344
EfM3.033440	NA	non_secreted	486	12.6654	38.6927	1.61117	1.77e-07
EfM3.034020	NA	non_secreted	1534	0.222923	0.681032	1.61117	0.149173
EfM3.044620	NA	non_secreted	373	0.916795	2.80081	1.61117	0.149173
EfM3.055690	NA	non_secreted	640	0.53432	1.63235	1.61117	0.149173
EfM3.069820	NA	non_secreted	324	32.7188	99.5979	1.60599	1.43e-11
EfM3.043770	NA	non_secreted	2399	35.066	106.74	1.60595	4.13e-81
EfM3.069160	NA	non_secreted	1086	22.3568	67.9795	1.60439	1.65e-24
EfM3.017810	NA	non_secreted	1339	4.85237	14.7373	1.60271	1.31e-07
EfM3.039410	NA	non_secreted	1475	21.793	66.1842	1.60262	8.42e-32
EfM3.034500	NA	non_secreted	2640	16.9687	51.5317	1.60258	9.71e-44
EfM3.002010	NA	non_secreted	1110	488.609	1478.06	1.59695	0
EfM3.006360	NA	non_secreted	1041	43.033	129.905	1.59394	3.55e-43
EfM3.058690	NA	non_secreted	1213	38.3406	115.695	1.59339	1.01e-44
EfM3.048230	NA	non_secreted	831	0	0.139685	1.59195	0.287288
EfM3.032630	NA	non_secreted	1113	2.15072	6.46617	1.58809	0.00096152
EfM3.048260	NA	non_secreted	834	0	0.139182	1.58675	0.287288
EfM3.061260	NA	non_secreted	1716	36.8668	110.599	1.58494	1.83e-59
EfM3.042580	NA	non_secreted	1070	13.7425	41.1155	1.58104	5.92e-15
EfM3.010690	NA	non_secreted	768	8.01479	23.8807	1.57511	4.78e-07
EfM3.070840	NA	non_secreted	2043	20.5882	61.3061	1.57421	2.26e-39
EfM3.024790	NA	non_secreted	701	1.9513	5.79563	1.57053	0.0106768
EfM3.033000	NA	non_secreted	2229	17.7963	52.8054	1.56911	5.35e-37
EfM3.032940	NA	non_secreted	1990	3.09315	9.15792	1.56595	4.66e-07
EfM3.008800	NA	non_secreted	1968	18.2451	53.9693	1.56463	2.46e-33
EfM3.079720	NA	non_secreted	378	202.646	598.509	1.56241	2.63e-69
EfM3.041450	NA	non_secreted	294	271.013	799.913	1.56148	7.78e-72
EfM3.082760	NA	non_secreted	905	4.9122	14.4937	1.56099	1.74e-05
EfM3.021440	NA	non_secreted	990	12.4351	36.5822	1.55673	1.99e-12
EfM3.041100	NA	non_secreted	853	0	0.136082	1.55425	0.287288
EfM3.043320	NA	non_secreted	1935	34.4615	101.201	1.55416	9.22e-60
EfM3.049410	NA	non_secreted	1487	8.50887	24.9798	1.55372	1.46e-12
EfM3.051730	NA	non_secreted	1668	63.3495	185.878	1.55295	1.75e-93
EfM3.027210	NA	non_secreted	718	171.935	504.406	1.55273	6.07e-109
EfM3.037280	NA	non_secreted	2339	9.79548	28.7342	1.55258	1.44e-21
EfM3.030290	NA	non_secreted	1272	2.95724	8.66936	1.55167	9.05e-05
EfM3.035420	NA	non_secreted	3280	22.4154	65.6832	1.55104	2.2e-65
EfM3.048070	NA	non_secreted	348	15.7225	46.031	1.54977	2.4e-06
EfM3.047190	NA	non_secreted	1355	148.143	433.558	1.54924	2.34e-175
EfM3.080650	NA	non_secreted	2136	11.687	34.1822	1.54834	4.17e-23
EfM3.081840	NA	non_secreted	418	10.6353	31.1023	1.54816	2.42e-05
EfM3.001260	NA	non_secreted	3061	6.36785	18.6195	1.54794	1.78e-18
EfM3.064550	NA	non_secreted	1743	185.01	540.965	1.54793	3.04e-280
EfM3.034750	NA	non_secreted	1164	34.6665	101.319	1.54729	1.91e-36
EfM3.026290	NA	non_secreted	673	88.4128	258.373	1.54713	6.97e-53
EfM3.010280	NA	non_secreted	1632	6.70519	19.5597	1.54454	5.08e-11
EfM3.034990	NA	non_secreted	2045	4.34772	12.6579	1.54171	3.48e-09
EfM3.049580	NA	non_secreted	3600	3.32466	9.67318	1.54079	7.21e-12
EfM3.026330	NA	non_secreted	2119	57.6127	167.407	1.5389	1.83e-105
EfM3.058270	NA	non_secreted	2223	64.4549	187.25	1.5386	1.81e-123
EfM3.041350	NA	non_secreted	531	28.336	82.1947	1.53641	2.09e-14
EfM3.082050	NA	non_secreted	2484	10.8757	31.543	1.53621	1.59e-24
EfM3.005720	NA	non_secreted	864	62.5352	180.7	1.53086	5.29e-47
EfM3.071800	NA	non_secreted	3736	5.4004	15.5972	1.53015	1.77e-18
EfM3.077380	NA	non_secreted	789	331.996	958.049	1.52893	4.6e-221
EfM3.071820	NA	non_secreted	523	2.61541	7.54619	1.52871	0.0148744
EfM3.076940	NA	non_secreted	165	33.1602	95.6765	1.52871	4.7e-06
EfM3.057350	NA	non_secreted	990	22.7976	65.5431	1.52356	2.58e-20
EfM3.079890	NA	non_secreted	1854	34.1227	97.8588	1.51997	9.19e-54
EfM3.080570	NA	non_secreted	2267	22.6267	64.7723	1.51735	8.7e-44
EfM3.008010	NA	non_secreted	1350	150.211	429.833	1.51679	3.44e-168
EfM3.050070	NA	non_secreted	1083	14.8406	42.4441	1.51602	7.72e-15
EfM3.028340	NA	non_secreted	549	90.3185	258.163	1.51519	3.02e-42
EfM3.009410	NA	non_secreted	3000	51.8646	148.193	1.51466	6.51e-129
EfM3.021640	NA	non_secreted	213	8.02734	22.8886	1.51164	0.00730571
EfM3.074050	NA	non_secreted	876	5.85556	16.6962	1.51164	8.8e-06
EfM3.037030	NA	non_secreted	1182	16.78	47.8258	1.51105	8.53e-18
EfM3.070680	NA	non_secreted	1332	6.93171	19.6949	1.50654	4.67e-09
EfM3.016780	NA	non_secreted	1230	62.2765	176.854	1.5058	2.3e-63
EfM3.034660	NA	non_secreted	1267	28.8794	81.9968	1.50553	3.72e-31
EfM3.052580	NA	non_secreted	1201	111.9	317.113	1.50278	2.16e-109
EfM3.020700	NA	non_secreted	2160	33.8798	95.9794	1.5023	2.81e-60
EfM3.004360	NA	non_secreted	763	2.6891	7.60669	1.50014	0.00365896
EfM3.011100	NA	non_secreted	948	8.65733	24.4891	1.50014	4.65e-08
EfM3.018370	NA	non_secreted	303	3.38579	9.5774	1.50014	0.0304264
EfM3.045410	NA	non_secreted	402	10.2079	28.8752	1.50014	8.81e-05
EfM3.047970	NA	non_secreted	3180	9.67824	27.3769	1.50014	3e-26
EfM3.013310	NA	non_secreted	984	29.8871	84.4634	1.4988	5.67e-25
EfM3.080500	NA	non_secreted	892	41.7871	117.9	1.49643	3.6e-31
EfM3.047270	NA	non_secreted	1116	3.98346	11.2334	1.4957	4.5e-05
EfM3.073340	NA	non_secreted	1836	2.42132	6.82813	1.4957	4.5e-05
EfM3.031070	NA	non_secreted	1101	8.07546	22.7728	1.4957	1.23e-08
EfM3.074730	NA	non_secreted	1120	24.426	68.7141	1.49219	3.67e-23
EfM3.064910	NA	non_secreted	1215	3.94033	11.0824	1.49188	2.32e-05
EfM3.023140	NA	non_secreted	501	26.62	74.8368	1.49124	5.01e-12
EfM3.067610	NA	non_secreted	1182	27.1951	76.4034	1.49029	8.1e-27
EfM3.072950	NA	non_secreted	1211	7.34193	20.6084	1.489	1.72e-08
EfM3.001780	NA	non_secreted	1956	18.357	51.5112	1.48856	8.8e-30
EfM3.062680	NA	non_secreted	1100	5.90666	16.5675	1.48794	1.18e-06
EfM3.035950	NA	non_secreted	1347	21.3252	59.8057	1.48772	3.74e-24
EfM3.048220	NA	non_secreted	7384	1.94509	5.45492	1.48772	6.92e-13
EfM3.028800	NA	non_secreted	1082	61.9455	173.688	1.48743	5.53e-54
EfM3.030210	NA	non_secreted	2444	12.7327	35.6689	1.48612	7.72e-26
EfM3.011890	NA	non_secreted	597	391.226	1094.67	1.48443	1.51e-183
EfM3.033680	NA	non_secreted	1778	33.4656	93.5545	1.48313	8.28e-48
EfM3.032490	NA	non_secreted	1332	45.9547	128.453	1.48295	4.54e-49
EfM3.076190	NA	non_secreted	1716	15.7431	43.9014	1.47954	1.78e-22
EfM3.035410	NA	non_secreted	1515	12.6403	35.2448	1.47938	2.02e-16
EfM3.050130	NA	non_secreted	420	15.4698	43.1147	1.47872	1.66e-06
EfM3.011500	NA	non_secreted	1020	21.1213	58.8357	1.47799	2.98e-18
EfM3.021150	NA	non_secreted	1210	14.1308	39.3323	1.47687	9.93e-15
EfM3.061670	NA	non_secreted	2250	0.759921	2.1152	1.47687	0.0102154
EfM3.007280	NA	non_secreted	1257	9.79373	27.2419	1.4759	4.68e-11
EfM3.023050	NA	non_secreted	3495	47.8457	133.083	1.47587	5.02e-130
EfM3.057610	NA	non_secreted	4102	3.08452	8.57428	1.47497	2.43e-11
EfM3.011800	NA	non_secreted	2002	1.87893	5.2183	1.47367	0.00023755
EfM3.073720	NA	non_secreted	1890	16.1031	44.7116	1.47331	6.97e-25
EfM3.039090	NA	non_secreted	269	21.6111	59.9809	1.47273	6.17e-06
EfM3.081930	NA	non_secreted	2177	14.9227	41.3765	1.47131	2.77e-26
EfM3.028520	NA	non_secreted	570	3.59963	9.97865	1.471	0.00503994
EfM3.026100	NA	non_secreted	821	525.651	1455.01	1.46885	0
EfM3.057720	NA	non_secreted	1439	3.08933	8.55058	1.46873	6.15e-05
EfM3.065030	NA	non_secreted	837	21.2451	58.8018	1.46873	3.68e-15
EfM3.064810	NA	non_secreted	2059	9.96497	27.5679	1.46805	3.89e-17
EfM3.078520	NA	non_secreted	675	3.5463	9.80215	1.46678	0.00252493
EfM3.030490	NA	non_secreted	2751	13.3007	36.7518	1.46631	2.9e-29
EfM3.002020	NA	non_secreted	1164	25.2654	69.8064	1.4662	9.26e-24
EfM3.020920	NA	non_secreted	1659	7.6267	21.0606	1.46542	3.33e-11
EfM3.062200	NA	non_secreted	699	36.2023	99.97	1.46542	1.16e-20
EfM3.046860	NA	non_secreted	1494	10.9868	30.3015	1.46362	6.87e-14
EfM3.061300	NA	non_secreted	879	26.8436	73.9519	1.46201	2.96e-19
EfM3.078900	NA	non_secreted	1515	48.5296	133.624	1.46124	1.27e-56
EfM3.071110	NA	non_secreted	1485	2.07251	5.7062	1.46115	0.00090208
EfM3.011690	NA	non_secreted	1062	9.66001	26.5603	1.45917	3.18e-09
EfM3.075430	NA	non_secreted	1572	30.0198	82.4066	1.45685	9.47e-37
EfM3.039320	NA	non_secreted	1495	13.9531	38.2786	1.45596	3.75e-17
EfM3.006960	NA	non_secreted	2397	28.39	77.8697	1.45568	3.88e-52
EfM3.074400	NA	non_secreted	1070	16.6188	45.5634	1.45506	9.44e-15
EfM3.044840	NA	non_secreted	1752	13.0774	35.8438	1.45465	1.46e-18
EfM3.080870	NA	non_secreted	2273	24.3723	66.7973	1.45455	1.1e-42
EfM3.066080	NA	non_secreted	1755	2.72792	7.47398	1.45407	4.35e-05
EfM3.001680	NA	non_secreted	993	331.633	908.168	1.45337	3.33e-245
EfM3.020810	NA	non_secreted	1054	30.1733	82.5983	1.45284	4.65e-25
EfM3.001970	NA	non_secreted	1441	116.994	319.235	1.44818	3.22e-125
EfM3.033300	NA	non_secreted	1932	14.514	39.5939	1.44783	4.2e-22
EfM3.036710	NA	non_secreted	1901	12.2323	33.3396	1.44654	1.41e-18
EfM3.069810	NA	non_secreted	1548	18.998	51.6653	1.44335	5.79e-23
EfM3.010270	NA	non_secreted	1618	1.2681	3.4436	1.44125	0.00706464
EfM3.021620	NA	non_secreted	222	9.24228	25.098	1.44125	0.00706464
EfM3.030350	NA	non_secreted	1472	0.232313	0.630859	1.44125	0.148094
EfM3.045880	NA	non_secreted	937	5.1094	13.8749	1.44125	6.06e-05
EfM3.052560	NA	non_secreted	312	1.09604	2.97636	1.44125	0.148094
EfM3.054170	NA	non_secreted	526	1.30025	3.53089	1.44125	0.0917932
EfM3.056210	NA	non_secreted	363	0.942051	2.5582	1.44125	0.148094
EfM3.074000	NA	non_secreted	1030	9.62813	26.1458	1.44125	8.17e-09
EfM3.042850	NA	non_secreted	1476	15.2911	41.4452	1.43851	6.89e-18
EfM3.043040	NA	non_secreted	815	52.4485	142.142	1.43836	1.95e-32
EfM3.044500	NA	non_secreted	1677	10.3996	28.1716	1.43771	3.26e-14
EfM3.015120	NA	non_secreted	1293	8.99211	24.3288	1.43594	5.86e-10
EfM3.075270	NA	non_secreted	1003	42.2768	114.111	1.4325	6.86e-32
EfM3.030500	NA	non_secreted	2163	6.48199	17.4949	1.43243	1.15e-11
EfM3.024010	NA	non_secreted	501	64.161	173.075	1.43163	1.51e-24
EfM3.010840	NA	non_secreted	2195	32.0933	86.5166	1.43071	1.08e-51
EfM3.024490	NA	non_secreted	498	10.9868	29.6023	1.42993	2.2e-05
EfM3.037010	NA	non_secreted	1587	47.1898	127.123	1.42968	8.26e-55
EfM3.003520	NA	non_secreted	8797	26.8611	72.2965	1.4284	4.15e-169
EfM3.008950	NA	non_secreted	3017	1.58684	4.27069	1.42831	5.9e-05
EfM3.076060	NA	non_secreted	2364	38.1889	102.722	1.42752	1.96e-65
EfM3.016620	NA	non_secreted	1184	40.435	108.725	1.42701	1.92e-35
EfM3.008400	NA	non_secreted	664	12.8752	34.6137	1.42675	1.1e-07
EfM3.004430	NA	non_secreted	958	13.2074	35.502	1.42655	1.54e-10
EfM3.073030	NA	non_secreted	1701	14.0726	37.8056	1.42571	1.79e-18
EfM3.044580	NA	non_secreted	615	12.7889	34.3516	1.42548	4.06e-07
EfM3.037800	NA	non_secreted	715	81.7845	219.656	1.42534	8.32e-43
EfM3.042740	NA	non_secreted	1707	6.41058	17.2043	1.42424	2.97e-09
EfM3.022660	NA	non_secreted	825	3.73052	9.98976	1.42107	0.00122395
EfM3.037110	NA	non_secreted	1320	13.7304	36.6701	1.41723	3.03e-14
EfM3.074990	NA	non_secreted	1251	104.147	277.994	1.41642	4.97e-92
EfM3.036000	NA	non_secreted	1090	33.569	89.5612	1.41574	5.33e-27
EfM3.037805	NA	non_secreted	588	66.2992	176.684	1.4141	1.45e-28
EfM3.015510	NA	non_secreted	1123	11.8759	31.6295	1.41324	7.75e-11
EfM3.070060	NA	non_secreted	1347	27.672	73.6799	1.41285	2.74e-27
EfM3.019940	NA	non_secreted	1494	12.8179	34.1086	1.41197	8.05e-15
EfM3.009380	NA	non_secreted	348	229.942	611.412	1.41088	1.24e-56
EfM3.013780	NA	non_secreted	1452	2.82615	7.5147	1.41088	0.000222294
EfM3.000830	NA	non_secreted	855	11.1988	29.7323	1.40868	3.92e-08
EfM3.022540	NA	non_secreted	615	21.6856	57.5672	1.40851	1.07e-10
EfM3.007050	NA	non_secreted	1923	9.60275	25.4732	1.40746	2.91e-14
EfM3.057190	NA	non_secreted	2320	2.35838	6.25421	1.40703	2.95e-05
EfM3.077780	NA	non_secreted	2020	15.4053	40.7997	1.40513	8.86e-23
EfM3.025380	NA	non_secreted	2103	25.6921	68.002	1.40426	2.24e-38
EfM3.035430	NA	non_secreted	2985	8.24839	21.8157	1.40318	2.21e-18
EfM3.003420	NA	non_secreted	1821	42.816	113.21	1.40278	2.04e-54
EfM3.018480	NA	non_secreted	2547	14.7688	38.9662	1.39967	4.74e-27
EfM3.047980	NA	non_secreted	3478	9.93054	26.0992	1.39406	1.17e-24
EfM3.035980	NA	non_secreted	1209	15.2738	40.1329	1.39372	5.34e-14
EfM3.069290	NA	non_secreted	1821	80.9372	212.587	1.39318	7.63e-100
EfM3.062500	NA	non_secreted	1857	9.75989	25.6285	1.39281	1.02e-13
EfM3.067070	NA	non_secreted	861	4.36888	11.4595	1.39121	0.000604921
EfM3.031040	NA	non_secreted	2810	89.3245	234.18	1.39049	2.27e-168
EfM3.023210	NA	non_secreted	468	12.4218	32.492	1.38721	2.05e-05
EfM3.021990	NA	non_secreted	1671	5.52546	14.449	1.3868	1.01e-07
EfM3.014500	NA	non_secreted	1551	11.9059	31.1338	1.3868	7.25e-14
EfM3.034420	NA	non_secreted	923	14.8197	38.7346	1.38611	1.37e-10
EfM3.010440	NA	non_secreted	1503	7.5082	19.6167	1.38554	5.13e-09
EfM3.011850	NA	non_secreted	1167	18.7538	48.9378	1.38376	5.14e-16
EfM3.079870	NA	non_secreted	1155	28.127	73.3654	1.38315	7.61e-23
EfM3.020180	NA	non_secreted	1842	74.8163	194.913	1.3814	1.25e-91
EfM3.076720	NA	non_secreted	1704	22.6772	59.0609	1.38096	7.63e-27
EfM3.017740	NA	non_secreted	1128	478.69	1246.09	1.38025	0
EfM3.021180	NA	non_secreted	1461	1.40437	3.65475	1.37985	0.00953919
EfM3.055160	NA	non_secreted	1074	17.1937	44.7452	1.37985	1.34e-13
EfM3.022620	NA	non_secreted	1556	47.6904	124.06	1.37927	6.49e-50
EfM3.067740	NA	non_secreted	1309	14.107	36.6236	1.37636	1.31e-13
EfM3.021760	NA	non_secreted	409	14.2137	36.8953	1.37615	2.81e-05
EfM3.013030	NA	non_secreted	995	3.78051	9.79956	1.37414	0.000587431
EfM3.078510	NA	non_secreted	3361	7.83436	20.2731	1.37168	1.83e-18
EfM3.063410	NA	non_secreted	1902	14.5632	37.6552	1.37053	2.5e-19
EfM3.014680	NA	non_secreted	1992	10.3001	26.6304	1.37041	9.13e-15
EfM3.049170	NA	non_secreted	1761	10.0978	26.1028	1.37017	4.76e-13
EfM3.059960	NA	non_secreted	2679	4.21233	10.8756	1.3684	9.47e-09
EfM3.045080	NA	non_secreted	1716	26.7035	68.8622	1.36668	9.37e-31
EfM3.053310	NA	non_secreted	2964	71.1849	183.36	1.36503	1.28e-135
EfM3.054570	NA	non_secreted	1010	4.06294	10.4585	1.36408	0.000410412
EfM3.023480	NA	non_secreted	1317	451.539	1160.25	1.36152	0
EfM3.060560	NA	non_secreted	1681	48.4162	124.088	1.35781	1.15e-52
EfM3.048480	NA	non_secreted	1561	12.925	33.0908	1.35627	3.13e-14
EfM3.002040	NA	non_secreted	906	4.90678	12.5559	1.35552	0.000288978
EfM3.005460	NA	non_secreted	375	13.6786	34.9782	1.35454	0.000103409
EfM3.034380	NA	non_secreted	489	253.152	646.382	1.35239	1.7e-78
EfM3.045360	NA	non_secreted	1707	13.8228	35.2247	1.34953	3e-16
EfM3.008770	NA	non_secreted	1904	33.4062	85.1077	1.34917	7.14e-41
EfM3.002030	NA	non_secreted	369	3.70693	9.43725	1.34814	0.0279967
EfM3.078680	NA	non_secreted	1056	18.1345	46.1674	1.34814	2.17e-13
EfM3.047290	NA	non_secreted	1322	20.6938	52.5074	1.34332	2.82e-18
EfM3.016730	NA	non_secreted	783	35.3756	89.69	1.34219	1.46e-18
EfM3.076800	NA	non_secreted	1684	9.13801	23.1605	1.34171	5.88e-11
EfM3.025240	NA	non_secreted	1674	5.71984	14.4924	1.34125	1.74e-07
EfM3.011960	NA	non_secreted	4728	12.585	31.8675	1.34038	8.72e-38
EfM3.015980	NA	non_secreted	243	104.137	263.684	1.34032	5.33e-17
EfM3.080600	NA	non_secreted	933	70.3721	178.036	1.3391	2.18e-41
EfM3.079270	NA	non_secreted	1353	59.1424	149.623	1.33907	3.85e-50
EfM3.025670	NA	non_secreted	2598	67.5242	170.543	1.33666	1.74e-107
EfM3.065800	NA	non_secreted	2328	2.35027	5.93355	1.33607	7.15e-05
EfM3.039600	NA	non_secreted	1989	15.9893	40.3268	1.33463	9.38e-21
EfM3.007220	NA	non_secreted	513	4.66618	11.7662	1.33433	0.00643553
EfM3.046850	NA	non_secreted	1419	10.1216	25.5225	1.33433	2.98e-10
EfM3.066050	NA	non_secreted	2356	2.03205	5.12399	1.33433	0.0001982
EfM3.018590	NA	non_secreted	711	14.9098	37.5499	1.33254	6.09e-08
EfM3.056020	NA	non_secreted	1362	75.5737	190.31	1.3324	2.72e-63
EfM3.010720	NA	non_secreted	3180	12.6892	31.9397	1.33175	8.51e-26
EfM3.078930	NA	non_secreted	1110	103.822	261.019	1.33005	2.25e-70
EfM3.067680	NA	non_secreted	1581	24.0089	60.3518	1.32983	3.16e-24
EfM3.073140	NA	non_secreted	351	14.6139	36.7085	1.32878	0.000138526
EfM3.046990	NA	non_secreted	462	283.49	711.795	1.32816	1.79e-79
EfM3.041610	NA	non_secreted	864	259.244	650.521	1.32729	1.62e-134
EfM3.062240	NA	non_secreted	1000	0	0.116078	1.32487	0.287288
EfM3.066860	NA	non_secreted	1141	26.6738	66.7373	1.32307	1.65e-19
EfM3.014200	NA	non_secreted	1427	3.35494	8.37845	1.3204	0.000271511
EfM3.071020	NA	non_secreted	1009	167.424	417.72	1.31903	2.05e-100
EfM3.082720	NA	non_secreted	499	13.706	34.1954	1.31899	1.28e-05
EfM3.011760	NA	non_secreted	3422	49.2661	122.727	1.31678	9.38e-100
EfM3.066360	NA	non_secreted	960	71.5988	178.349	1.3167	1.34e-41
EfM3.007390	NA	non_secreted	1098	9.34329	23.2579	1.31572	1.56e-07
EfM3.076630	NA	non_secreted	909	1.1286	2.80937	1.31572	0.0581006
EfM3.030630	NA	non_secreted	1514	24.8455	61.7959	1.31453	1.9e-23
EfM3.009090	NA	non_secreted	1938	31.7614	78.8229	1.31134	4.97e-37
EfM3.016740	NA	non_secreted	986	82.5432	204.844	1.3113	1.39e-48
EfM3.030660	NA	non_secreted	1414	299.158	740.881	1.30833	2.22e-244
EfM3.060380	NA	non_secreted	1977	88.9073	220.179	1.3083	2.01e-102
EfM3.032860	NA	non_secreted	1092	212.632	526.285	1.30749	1.35e-134
EfM3.055570	NA	non_secreted	228	10.4989	25.9648	1.30632	0.00880535
EfM3.042440	NA	non_secreted	1456	13.3873	33.0855	1.30533	8.76e-13
EfM3.018540	NA	non_secreted	2739	76.7828	189.734	1.30512	1.71e-121
EfM3.032890	NA	non_secreted	1248	45.7597	113.009	1.30429	4.66e-34
EfM3.012420	NA	non_secreted	522	17.6878	43.5849	1.30107	7.96e-07
EfM3.023890	NA	non_secreted	1613	0.848021	2.08696	1.29923	0.0384416
EfM3.045920	NA	non_secreted	1224	3.35259	8.25065	1.29923	0.000739281
EfM3.078270	NA	non_secreted	984	12.5109	30.789	1.29923	1.4e-08
EfM3.069540	NA	non_secreted	717	57.7095	141.981	1.29882	5.51e-25
EfM3.082600	NA	non_secreted	729	135.566	333.267	1.29768	3.57e-57
EfM3.066920	NA	non_secreted	2152	55.458	136.306	1.29738	1.22e-68
EfM3.079280	NA	non_secreted	876	53.8711	132.377	1.29707	3.48e-28
EfM3.038860	NA	non_secreted	1593	4.50801	11.0759	1.29686	1.2e-05
EfM3.023430	NA	non_secreted	1443	121.809	299.084	1.29594	3.72e-100
EfM3.072090	NA	non_secreted	663	53.1257	130.435	1.29585	2.21e-21
EfM3.025890	NA	non_secreted	744	11.9504	29.3316	1.2954	1.53e-06
EfM3.028890	NA	non_secreted	867	39.0479	95.7277	1.29369	1.59e-20
EfM3.031880	NA	non_secreted	1020	6.03467	14.7943	1.29369	4.69e-05
EfM3.019570	NA	non_secreted	738	23.1683	56.7808	1.29325	3.25e-11
EfM3.035650	NA	non_secreted	978	34.9657	85.2189	1.28523	1.99e-20
EfM3.035640	NA	non_secreted	1177	37.189	90.535	1.2836	1.14e-25
EfM3.013840	NA	non_secreted	3471	5.81271	14.1461	1.28312	1.03e-12
EfM3.045070	NA	non_secreted	1023	2.00566	4.87914	1.28255	0.0127639
EfM3.064170	NA	non_secreted	1110	1.84846	4.49672	1.28255	0.0127639
EfM3.006660	NA	non_secreted	1227	12.5415	30.4622	1.28031	6.01e-10
EfM3.070140	NA	non_secreted	997	22.2946	54.0223	1.27686	1.28e-13
EfM3.057640	NA	non_secreted	5112	16.3223	39.5329	1.27621	9.86e-47
EfM3.060970	NA	non_secreted	2262	12.6989	30.7386	1.27534	3.94e-17
EfM3.032120	NA	non_secreted	1896	10.2806	24.8564	1.2737	3.69e-12
EfM3.019990	NA	non_secreted	1848	8.14201	19.6604	1.27184	1.12e-09
EfM3.060450	NA	non_secreted	2123	4.34905	10.4979	1.27132	1.41e-06
EfM3.076210	NA	non_secreted	1260	61.0651	147.309	1.27042	9.9e-43
EfM3.017080	NA	non_secreted	1839	3.71903	8.96308	1.26907	3.05e-05
EfM3.049780	NA	non_secreted	549	18.6866	45.0358	1.26907	4.93e-07
EfM3.026620	NA	non_secreted	342	183.981	443.269	1.26863	3.79e-35
EfM3.069590	NA	non_secreted	1381	5.20004	12.524	1.2681	2.14e-05
EfM3.059420	NA	non_secreted	1612	6.78838	16.346	1.2678	1.8e-07
EfM3.056050	NA	non_secreted	279	13.4825	32.452	1.26722	0.00143393
EfM3.057870	NA	non_secreted	843	253.532	610.133	1.26695	3.95e-115
EfM3.053000	NA	non_secreted	2042	135.312	325.383	1.26585	4.9e-148
EfM3.055810	NA	non_secreted	1752	22.0559	53.0037	1.26493	5.07e-22
EfM3.029780	NA	non_secreted	1044	61.2523	147.099	1.26395	2.36e-35
EfM3.077510	NA	non_secreted	3414	14.7243	35.3267	1.26256	4.75e-28
EfM3.019920	NA	non_secreted	1692	3.0316	7.27204	1.26228	0.000335193
EfM3.052490	NA	non_secreted	1154	4.44495	10.6623	1.26228	0.000335193
EfM3.068830	NA	non_secreted	1762	34.3517	82.3483	1.26136	1.82e-33
EfM3.055490	NA	non_secreted	4482	5.11192	12.2501	1.26086	1.1e-13
EfM3.042840	NA	non_secreted	1560	16.6598	39.8833	1.25941	2.68e-15
EfM3.080380	NA	non_secreted	1569	17.2181	41.2081	1.259	9.41e-16
EfM3.063920	NA	non_secreted	1788	3.82511	9.15381	1.25887	4.11e-05
EfM3.062340	NA	non_secreted	1406	49.8597	119.298	1.25862	3.32e-38
EfM3.041190	NA	non_secreted	1254	29.4515	70.443	1.25811	6.74e-21
EfM3.075910	NA	non_secreted	1335	54.3045	129.642	1.25539	2.82e-39
EfM3.060870	NA	non_secreted	730	62.3031	148.675	1.25479	3.48e-25
EfM3.004630	NA	non_secreted	1050	0	0.110551	1.25448	0.287288
EfM3.023360	NA	non_secreted	1458	28.3798	67.6724	1.25371	4.01e-23
EfM3.040700	NA	non_secreted	1623	21.0699	50.2076	1.25272	2.57e-19
EfM3.030400	NA	non_secreted	840	9.36331	22.2483	1.2486	1.41e-05
EfM3.043910	NA	non_secreted	402	0.850658	2.02126	1.2486	0.210287
EfM3.067430	NA	non_secreted	618	5.53341	13.148	1.2486	0.00277784
EfM3.077020	NA	non_secreted	1349	24.3355	57.824	1.2486	1.85e-18
EfM3.022630	NA	non_secreted	207	4.95601	11.776	1.2486	0.0801946
EfM3.038110	NA	non_secreted	1169	0.292527	0.695079	1.2486	0.210287
EfM3.061290	NA	non_secreted	1716	3.9856	9.47025	1.2486	4.06e-05
EfM3.073370	NA	non_secreted	1029	2.99094	7.10683	1.2486	0.00405192
EfM3.004680	NA	non_secreted	1328	74.9335	177.614	1.24506	2.9e-52
EfM3.053120	NA	non_secreted	3501	10.9397	25.9278	1.24492	3.85e-21
EfM3.081340	NA	non_secreted	2946	5.57172	13.1997	1.2443	6.53e-10
EfM3.026930	NA	non_secreted	1089	21.0391	49.7782	1.24244	3.51e-13
EfM3.034130	NA	non_secreted	1431	21.2682	50.2924	1.24164	4.97e-17
EfM3.066370	NA	non_secreted	1031	169.49	399.912	1.23849	1.52e-89
EfM3.016260	NA	non_secreted	2122	35.9369	84.6791	1.23654	7.55e-40
EfM3.075140	NA	non_secreted	933	18.3261	43.1716	1.23619	3.15e-10
EfM3.072080	NA	non_secreted	2247	19.1756	45.1501	1.23546	3.81e-23
EfM3.081330	NA	non_secreted	2010	33.3458	78.4249	1.23381	5.26e-35
EfM3.028660	NA	non_secreted	1429	3.11094	7.31073	1.23266	0.000912884
EfM3.064300	NA	non_secreted	1197	22.2834	52.3661	1.23266	7.29e-15
EfM3.047280	NA	non_secreted	1681	16.0709	37.703	1.23023	5.06e-15
EfM3.026550	NA	non_secreted	918	33.1534	77.7648	1.22996	1.15e-16
EfM3.071420	NA	non_secreted	2681	9.69388	22.6874	1.22675	1.91e-14
EfM3.077920	NA	non_secreted	489	25.8746	60.5315	1.22615	7.18e-08
EfM3.040370	NA	non_secreted	1790	48.9067	114.133	1.22261	2.2e-44
EfM3.040490	NA	non_secreted	456	35.9963	84.0039	1.22261	1.12e-09
EfM3.067140	NA	non_secreted	1392	1.96531	4.58642	1.22261	0.00790849
EfM3.068930	NA	non_secreted	1443	7.58341	17.6973	1.22261	5.58e-07
EfM3.061250	NA	non_secreted	1998	18.3134	42.7014	1.22138	2.12e-19
EfM3.060810	NA	non_secreted	1010	27.7635	64.7049	1.22069	3.11e-15
EfM3.078190	NA	non_secreted	3418	4.40212	10.2562	1.22022	6.07e-09
EfM3.063780	NA	non_secreted	1777	42.7215	99.4862	1.21953	1.75e-38
EfM3.065430	NA	non_secreted	2426	30.165	70.1923	1.21844	5.08e-37
EfM3.048850	NA	non_secreted	1620	18.3648	42.7053	1.21747	5.34e-16
EfM3.062090	NA	non_secreted	1299	5.26504	12.2423	1.21735	7.15e-05
EfM3.047610	NA	non_secreted	2607	1.70523	3.96278	1.21654	0.00122769
EfM3.053420	NA	non_secreted	1150	555.469	1290.79	1.21647	7.08861743512175e-310
EfM3.073670	NA	non_secreted	2862	13.9797	32.4467	1.21474	8.39e-21
EfM3.072740	NA	non_secreted	1491	23.8527	55.3532	1.21452	1.05e-18
EfM3.013650	NA	non_secreted	771	24.3944	56.6088	1.21448	1.26e-10
EfM3.030780	NA	non_secreted	734	2.79535	6.48393	1.21384	0.0235046
EfM3.020910	NA	non_secreted	624	13.1525	30.5077	1.21384	1.72e-05
EfM3.066470	NA	non_secreted	1544	3.54367	8.19464	1.20943	0.000408401
EfM3.080430	NA	non_secreted	186	145.243	335.753	1.20893	2.07e-14
EfM3.024860	NA	non_secreted	948	10.8217	24.9788	1.20678	2.01e-06
EfM3.066190	NA	non_secreted	1809	0.945176	2.18168	1.20678	0.034484
EfM3.045440	NA	non_secreted	941	24.7116	56.9905	1.20554	1.28e-12
EfM3.062580	NA	non_secreted	1178	5.51556	12.7114	1.20455	0.000137037
EfM3.071540	NA	non_secreted	917	11.9333	27.4689	1.2028	9.76e-07
EfM3.012360	NA	non_secreted	1761	6.99076	16.0835	1.20206	2.37e-07
EfM3.061120	NA	non_secreted	1640	3.75327	8.63508	1.20206	0.000196028
EfM3.080110	NA	non_secreted	564	21.8275	50.2182	1.20206	2.37e-07
EfM3.063030	NA	non_secreted	2130	3.53203	8.12002	1.20099	4.65e-05
EfM3.052110	NA	non_secreted	1503	15.0164	34.5222	1.20099	3.41e-12
EfM3.038900	NA	non_secreted	1731	58.4757	134.385	1.20046	6.43e-49
EfM3.053500	NA	non_secreted	1919	2.31659	5.32302	1.20024	0.00121445
EfM3.021310	NA	non_secreted	552	48.3211	111.031	1.20024	3.77e-14
EfM3.021060	NA	non_secreted	2622	18.5198	42.5443	1.1999	2.96e-24
EfM3.056620	NA	non_secreted	999	85.5767	196.485	1.19913	2.02e-41
EfM3.036930	NA	non_secreted	3276	10.3341	23.7046	1.19776	2.4e-17
EfM3.005040	NA	non_secreted	2295	26.3737	60.4921	1.19765	1.05e-29
EfM3.001790	NA	non_secreted	3414	6.81124	15.6063	1.19614	2.24e-12
EfM3.028630	NA	non_secreted	579	61.4237	140.737	1.19614	4.13e-18
EfM3.041660	NA	non_secreted	1791	22.5303	51.5903	1.19523	3.11e-20
EfM3.035590	NA	non_secreted	2463	16.2444	37.1846	1.19477	4.36e-20
EfM3.058310	NA	non_secreted	1740	22.0115	50.3672	1.19423	2.48e-19
EfM3.027580	NA	non_secreted	909	84.2685	192.825	1.19423	5.48e-37
EfM3.055830	NA	non_secreted	216	151.984	347.697	1.19391	8.95e-17
EfM3.041130	NA	non_secreted	1353	45.2414	103.467	1.19345	6.74e-30
EfM3.036850	NA	non_secreted	884	22.0497	50.4231	1.19332	1.43e-10
EfM3.031130	NA	non_secreted	1223	39.7048	90.7365	1.19237	5.02e-24
EfM3.031030	NA	non_secreted	405	81.0583	185.152	1.19168	8.92e-17
EfM3.005700	NA	non_secreted	1458	11.0235	25.1582	1.19044	4.82e-09
EfM3.057030	NA	non_secreted	2175	13.5214	30.7407	1.18491	5.17e-15
EfM3.053760	NA	non_secreted	1825	33.9154	77.0886	1.18458	1.33e-29
EfM3.000200	NA	non_secreted	717	48.1707	109.279	1.18178	3.53e-17
EfM3.044480	NA	non_secreted	2595	13.1778	29.8806	1.1811	4.98e-17
EfM3.021160	NA	non_secreted	2025	17.3938	39.4379	1.18101	1.74e-17
EfM3.000490	NA	non_secreted	2678	24.5172	55.5251	1.17934	4.79e-31
EfM3.004170	NA	non_secreted	1737	1.18122	2.67307	1.17822	0.0229757
EfM3.054880	NA	non_secreted	1128	0.90948	2.05812	1.17822	0.0785068
EfM3.080550	NA	non_secreted	294	10.4683	23.6894	1.17822	0.00719123
EfM3.074300	NA	non_secreted	1842	13.5523	30.6265	1.17624	8.61e-13
EfM3.008890	NA	non_secreted	471	77.6862	175.473	1.17552	5.61e-18
EfM3.005610	NA	non_secreted	2703	6.70519	15.1164	1.17276	1.33e-09
EfM3.030000	NA	non_secreted	1518	11.9395	26.9167	1.17276	1.33e-09
EfM3.056350	NA	non_secreted	1713	14.9722	33.746	1.17243	5.62e-13
EfM3.004220	NA	non_secreted	597	92.7944	209.018	1.17152	3.98e-26
EfM3.037150	NA	non_secreted	2410	14.8989	33.4748	1.16787	2.6e-17
EfM3.054340	NA	non_secreted	618	128.375	288.317	1.16729	2.61e-36
EfM3.008620	NA	non_secreted	918	4.84263	10.8744	1.16707	0.00160495
EfM3.003660	NA	non_secreted	2802	58.7027	131.738	1.16617	1.9e-73
EfM3.054160	NA	non_secreted	1786	18.5725	41.6607	1.16552	4.22e-16
EfM3.066410	NA	non_secreted	1630	82.4491	184.942	1.16549	3.85e-60
EfM3.072940	NA	non_secreted	1476	45.1782	101.136	1.16259	1.45e-30
EfM3.022450	NA	non_secreted	2124	49.5881	110.996	1.16244	3.5e-47
EfM3.067090	NA	non_secreted	1392	30.708	68.7129	1.16197	3.94e-20
EfM3.017180	NA	non_secreted	1710	29.3969	65.7776	1.16193	2.28e-23
EfM3.041850	NA	non_secreted	2823	3.51292	7.85368	1.1607	6.47e-06
EfM3.071930	NA	non_secreted	1948	76.0116	169.827	1.15977	2.01e-65
EfM3.012760	NA	non_secreted	1717	108.345	241.824	1.15832	1.57e-81
EfM3.023070	NA	non_secreted	696	34.393	76.7183	1.15746	7.46e-12
EfM3.045330	NA	non_secreted	2106	25.006	55.7792	1.15746	3.36e-24
EfM3.049330	NA	non_secreted	885	2.7048	6.03344	1.15746	0.015523
EfM3.041540	NA	non_secreted	1211	7.90669	17.637	1.15746	9.28e-06
EfM3.072720	NA	non_secreted	1246	12.6247	28.1345	1.15609	2.71e-08
EfM3.035970	NA	non_secreted	822	34.1132	75.9733	1.15516	1.42e-13
EfM3.023650	NA	non_secreted	753	117.167	260.675	1.15368	3.21e-39
EfM3.067340	NA	non_secreted	2131	17.9728	39.9819	1.15353	6.45e-18
EfM3.058680	NA	non_secreted	2062	7.79454	17.3385	1.15345	1.87e-08
EfM3.038500	NA	non_secreted	1064	9.96325	22.1465	1.15239	4.17e-06
EfM3.073910	NA	non_secreted	495	58.7212	130.383	1.1508	6.46e-14
EfM3.006000	NA	non_secreted	2088	135.77	301.147	1.1493	3.88e-121
EfM3.071180	NA	non_secreted	2102	76.7875	170.307	1.14919	1.32e-69
EfM3.015660	NA	non_secreted	1159	294.461	653.002	1.14901	1.56e-145
EfM3.066740	NA	non_secreted	1434	15.9774	35.3739	1.14665	2.75e-11
EfM3.079740	NA	non_secreted	1362	41.1763	91.1069	1.14574	3.82e-25
EfM3.059580	NA	non_secreted	811	1.68663	3.72137	1.14169	0.0513613
EfM3.076740	NA	non_secreted	1436	5.23901	11.5593	1.14169	0.000103928
EfM3.045310	NA	non_secreted	1676	0.816144	1.80073	1.14169	0.0513613
EfM3.079110	NA	non_secreted	1378	6.94848	15.3311	1.14169	1.62e-05
EfM3.024660	NA	non_secreted	1227	14.2137	31.3137	1.13951	7.79e-09
EfM3.076000	NA	non_secreted	1173	9.03743	19.8906	1.13811	5.44e-06
EfM3.069720	NA	non_secreted	2062	29.188	64.2314	1.1379	2.2e-26
EfM3.017680	NA	non_secreted	1332	18.7413	41.2199	1.13712	5.68e-12
EfM3.011180	NA	non_secreted	555	49.2922	108.34	1.13613	6.32e-13
EfM3.047210	NA	non_secreted	1719	10.5434	23.1616	1.13539	5.07e-09
EfM3.034550	NA	non_secreted	2799	143.31	314.601	1.13439	9.74e-166
EfM3.058380	NA	non_secreted	1059	14.5311	31.8968	1.13427	6.46e-08
EfM3.043050	NA	non_secreted	648	35.3574	77.5646	1.13338	4.72e-11
EfM3.066130	NA	non_secreted	8856	9.53763	20.9192	1.13313	5e-36
EfM3.068280	NA	non_secreted	975	21.3947	46.9075	1.13256	3.89e-10
EfM3.054730	NA	non_secreted	2187	45.6578	100.102	1.13254	2.61e-42
EfM3.011540	NA	non_secreted	2049	9.84671	21.5841	1.13225	7.93e-10
EfM3.040960	NA	non_secreted	840	37.4533	82.0838	1.13201	2.1e-14
EfM3.051550	NA	non_secreted	1404	47.7386	104.586	1.13146	7.43e-29
EfM3.007460	NA	non_secreted	1913	18.2333	39.9265	1.13077	8.08e-16
EfM3.013410	NA	non_secreted	922	81.5967	178.398	1.12851	4.78e-32
EfM3.029390	NA	non_secreted	5478	10.3626	22.652	1.12826	1.62e-24
EfM3.080470	NA	non_secreted	441	993.326	2170.21	1.1275	2.8e-178
EfM3.070510	NA	non_secreted	1174	27.963	61.0053	1.12541	8.77e-15
EfM3.013370	NA	non_secreted	1385	20.2463	44.1684	1.12536	6.98e-13
EfM3.057100	NA	non_secreted	1721	6.55713	14.299	1.12478	3.49e-06
EfM3.009110	NA	non_secreted	1899	10.6245	23.1667	1.12466	1.03e-09
EfM3.047860	NA	non_secreted	1158	16.2418	35.3848	1.12341	4.29e-09
EfM3.013600	NA	non_secreted	1270	43.6207	94.9647	1.12238	8.38e-24
EfM3.053880	NA	non_secreted	1972	24.971	54.1541	1.11681	4.61e-21
EfM3.015410	NA	non_secreted	1987	17.7264	38.4396	1.11669	1.65e-15
EfM3.054870	NA	non_secreted	3510	1.26654	2.74487	1.11585	0.00278015
EfM3.075110	NA	non_secreted	1122	2.43825	5.27628	1.11368	0.0139554
EfM3.054040	NA	non_secreted	861	18.2699	39.5016	1.11244	1.02e-07
EfM3.080800	NA	non_secreted	1771	12.5509	27.1352	1.11237	2.77e-10
EfM3.000070	NA	non_secreted	2044	39.3159	84.9574	1.11163	6e-33
EfM3.048130	NA	non_secreted	732	128.47	277.509	1.1111	3.15e-38
EfM3.075750	NA	non_secreted	603	6.23816	13.4751	1.1111	0.00590386
EfM3.004420	NA	non_secreted	2821	65.2169	140.643	1.10872	5.45e-73
EfM3.032320	NA	non_secreted	13690	28.3763	61.1763	1.10829	3.6e-152
EfM3.077810	NA	non_secreted	1527	78.1569	168.15	1.1053	1.5e-47
EfM3.076760	NA	non_secreted	2891	12.3017	26.3796	1.10056	3.27e-15
EfM3.068380	NA	non_secreted	1424	4.56273	9.78187	1.10021	0.000531456
EfM3.063970	NA	non_secreted	2094	27.4355	58.8151	1.10014	1.41e-23
EfM3.017780	NA	non_secreted	663	26.305	56.3758	1.09974	2.9e-08
EfM3.010560	NA	non_secreted	2079	25.4952	54.6053	1.09882	7.94e-22
EfM3.074620	NA	non_secreted	594	135.289	289.414	1.09709	4.77e-32
EfM3.020380	NA	non_secreted	1488	26.6585	57.0249	1.097	1.07e-16
EfM3.040770	NA	non_secreted	792	4.31773	9.23349	1.0966	0.00854106
EfM3.048500	NA	non_secreted	570	44.3954	94.899	1.09598	3.28e-11
EfM3.050310	NA	non_secreted	639	14.4492	30.8815	1.09575	5.09e-05
EfM3.008200	NA	non_secreted	1025	33.3624	71.2323	1.09431	1.73e-14
EfM3.082770	NA	non_secreted	1077	13.3357	28.4537	1.09333	5.34e-07
EfM3.067290	NA	non_secreted	3020	46.3124	98.7049	1.09172	5.97e-54
EfM3.055470	NA	non_secreted	691	19.7953	42.1644	1.09087	1.09e-06
EfM3.054760	NA	non_secreted	1332	5.64806	12.0261	1.09034	0.00023312
EfM3.075550	NA	non_secreted	1150	16.3548	34.8234	1.09034	1.19e-08
EfM3.064350	NA	non_secreted	1808	9.83526	20.93	1.08954	2.64e-08
EfM3.013570	NA	non_secreted	321	157.666	335.216	1.08822	2.01e-20
EfM3.057910	NA	non_secreted	954	45.1651	96.0017	1.08785	1.19e-17
EfM3.048880	NA	non_secreted	1827	25.0811	53.3057	1.08769	1.23e-18
EfM3.000100	NA	non_secreted	7049	29.7867	63.0369	1.08153	1.94e-78
EfM3.082340	NA	non_secreted	1153	80.0784	169.436	1.08125	1.92e-35
EfM3.012890	NA	non_secreted	1125	121.587	257.126	1.08048	1.42e-51
EfM3.035010	NA	non_secreted	1017	22.5286	47.5955	1.07906	4.94e-10
EfM3.059570	NA	non_secreted	1844	443.033	935.613	1.0785	5.61e-299
EfM3.009150	NA	non_secreted	1784	21.6603	45.7416	1.07845	1.12e-15
EfM3.062640	NA	non_secreted	1323	29.4663	62.1189	1.07597	1.03e-15
EfM3.070990	NA	non_secreted	1536	108.2	227.849	1.07438	1.76e-61
EfM3.060520	NA	non_secreted	866	187.172	393.942	1.07362	7.03e-60
EfM3.056520	NA	non_secreted	1792	12.213	25.6512	1.07061	1.84e-09
EfM3.070710	NA	non_secreted	1245	13.1842	27.6909	1.07061	1.81e-07
EfM3.000160	NA	non_secreted	1538	25.1248	52.7559	1.07022	1.86e-15
EfM3.006320	NA	non_secreted	1782	13.2411	27.7493	1.06743	5.34e-10
EfM3.063160	NA	non_secreted	1143	17.3525	36.3569	1.06708	1.17e-08
EfM3.072810	NA	non_secreted	1130	25.1177	52.5947	1.06621	1.11e-11
EfM3.012260	NA	non_secreted	1317	15.5792	32.6112	1.06574	7.58e-09
EfM3.072560	NA	non_secreted	576	3.56213	7.45641	1.06574	0.0402575
EfM3.082570	NA	non_secreted	657	3.12296	6.53713	1.06574	0.0402575
EfM3.046020	NA	non_secreted	987	73.4513	153.595	1.06427	3.15e-27
EfM3.053780	NA	non_secreted	1765	10.0749	21.0453	1.06274	7.43e-08
EfM3.019740	NA	non_secreted	1033	75.8082	158.105	1.06045	5.06e-29
EfM3.021175	NA	non_secreted	1311	1.8259	3.80729	1.06016	0.0269802
EfM3.046060	NA	non_secreted	1836	2.60757	5.43721	1.06016	0.00326857
EfM3.046930	NA	non_secreted	684	17.4982	36.4866	1.06016	8.19e-06
EfM3.025320	NA	non_secreted	1671	29.0598	60.5746	1.05969	1.25e-18
EfM3.019660	NA	non_secreted	1567	46.0463	95.9293	1.05889	9.79e-27
EfM3.068840	NA	non_secreted	1707	10.2169	21.2844	1.05884	1.05e-07
EfM3.059160	NA	non_secreted	378	46.1381	96.1176	1.05884	1.05e-07
[truncated: 6,331 more rows]

## Sheet: effectors only
gene_id	gene_name	transcript_length	culture_RPKM	planta_RPKM	L2FD	q-value
EfM3.016770	sspM	874	0	2944.06	15.9553	0
EfM3.006460	NA	390	0.876832	10464.6	13.5429	0
EfM3.050840	NA	685	0.499218	2108.56	12.0443	0
EfM3.041600	NA	645	1.59053	283.987	7.48017	5.63e-193
EfM3.067730	NA	237	112.545	16371.4	7.18453	0
EfM3.046430	NA	911	45.0447	6050.08	7.06945	0
EfM3.014350	sspO	580	19.4566	2353.38	6.91833	0
EfM3.007740	NA	252	5.42801	601.58	6.79219	8.95e-157
EfM3.069580	NA	1275	23.8705	2378.56	6.63871	0
EfM3.068730	NA	359	26.6713	2629.06	6.62311	0
EfM3.051200	NA	800	0.854911	72.9841	6.41566	4.7e-60
EfM3.057230	NA	442	8.51043	679.661	6.31944	1.06e-304
EfM3.062700	sspN	384	11.5769	899.303	6.27948	0
EfM3.068330	NA	198	15.5438	1026.53	6.04529	1.04e-203
EfM3.076450	NA	920	17.4699	829.706	5.56966	0
EfM3.060210	NA	226	1.51312	62.148	5.36011	2.35e-14
EfM3.045110	NA	720	0.474951	13.8649	4.86751	3.27e-10
EfM3.028680	NA	2662	11.1762	212.185	4.24683	0
EfM3.077900	NA	662	332.666	5292.25	3.99173	0
EfM3.009460	NA	579	1.18122	18.4442	3.96481	8.17e-10
EfM3.008750	NA	498	5.49341	76.22	3.7944	3.87e-31
EfM3.072390	sspI	374	23.7729	289.575	3.60654	3.67e-83
EfM3.008740	sspC	510	11.3988	116.533	3.35379	1.01e-43
EfM3.051300	NA	525	65.7875	642.299	3.28736	4.36e-238
EfM3.066170	NA	569	4.20694	39.5767	3.23381	6.54e-17
EfM3.044640	NA	444	14.6336	134.117	3.19614	4.31e-42
EfM3.073010	NA	288	1.18738	10.8823	3.19614	0.00180055
EfM3.075450	NA	1301	22.0792	200.661	3.184	1.67e-179
EfM3.034400	NA	465	8.82489	78.8832	3.16007	3.02e-26
EfM3.008680	sspB	464	180.563	1559.3	3.11032	0
EfM3.000880	NA	534	5.12306	43.2576	3.07787	1.08e-16
EfM3.045040	NA	802	23.8778	197.854	3.05069	1.8e-105
EfM3.071990	NA	597	7.44646	57.7474	2.95513	2.83e-23
EfM3.044610	NA	805	119.794	881.617	2.8796	0
EfM3.069200	NA	189	21.712	143.716	2.72665	2.13e-17
EfM3.017130	NA	897	6.48093	42.5749	2.71573	7.5e-24
EfM3.079070	NA	477	5.01835	28.7153	2.51654	7.4e-09
EfM3.008170	NA	213	27.2929	144.961	2.40907	1.85e-17
EfM3.078750	NA	486	0.703631	3.58266	2.34814	0.0324359
EfM3.046570	NA	234	8.76832	43.6533	2.31572	2.09e-06
EfM3.005070	NA	540	55.7276	262.681	2.23685	7.14e-69
EfM3.065520	NA	606	142.203	643.027	2.17693	8.11e-181
EfM3.042450	NA	1691	15.3692	68.7133	2.16055	2.13e-54
EfM3.069430	NA	601	0	0.193142	2.05943	0.287288
EfM3.050590	NA	597	42.3876	173.242	2.03108	3.23e-45
EfM3.033650	NA	192	83.7101	340.375	2.02365	4.15e-29
EfM3.061720	NA	572	339.573	1267.73	1.90045	7.84e-284
EfM3.033620	NA	345	0.991202	3.36458	1.76318	0.102583
EfM3.052070	NA	1057	6.794	21.7441	1.67829	3.49e-09
EfM3.045230	NA	1237	3.87025	12.1052	1.64512	2.45e-06
EfM3.006680	NA	881	0.77631	2.23987	1.52871	0.0648159
EfM3.055320	NA	570	48.595	133.592	1.45895	3.19e-22
EfM3.079420	NA	270	2.53307	6.8787	1.44125	0.0917932
EfM3.003590	NA	880	22.9272	55.5328	1.27628	1.38e-12
EfM3.041050	NA	600	32.4866	77.7724	1.25941	8.85e-12
EfM3.040450	NA	782	2.18647	5.19531	1.2486	0.0254394
EfM3.015790	NA	390	0.876832	2.08345	1.2486	0.210287
EfM3.036630	NA	492	3.47525	8.25759	1.2486	0.0254394
EfM3.079380	NA	407	5.04125	11.123	1.14169	0.0308134
EfM3.043290	NA	823	41.551	88.1517	1.08511	2.88e-14
EfM3.057440	sspJ	333	60.5883	119.564	0.980671	1.62e-07
EfM3.029530	NA	415	9.06412	17.6215	0.959098	0.0167322
EfM3.064720	NA	1167	138.017	261.002	0.919219	2.94e-42
EfM3.022670	NA	1153	0.88976	1.6108	0.856287	0.140119
EfM3.077390	NA	312	3.28812	5.20863	0.663642	0.182527
EfM3.043610	NA	360	1.8998	2.90195	0.611175	0.224016
EfM3.048790	NA	252	14.927	22.1101	0.566781	0.0978082
EfM3.032810	NA	904	24.5882	35.9534	0.548165	0.00221766
EfM3.001310	NA	533	53.8931	77.3128	0.520608	0.00109023
EfM3.072010	NA	1316	31.9617	43.5734	0.447102	0.000835555
EfM3.031680	NA	541	5.68887	7.50968	0.400608	0.186997
EfM3.059290	NA	507	15.5132	20.3766	0.393421	0.0924409
EfM3.057760	NA	501	63.4784	80.1657	0.336719	0.0182284
EfM3.063170	NA	525	267.709	328.335	0.294502	0.000102774
EfM3.014620	NA	501	1.36513	1.62185	0.248605	0.287288
EfM3.041760	NA	249	82.4011	83.9119	0.0262123	0.276197
EfM3.050850	NA	488	0	0	0	NA
EfM3.001920	NA	462	48.8521	46.7328	-0.0639856	0.232161
EfM3.040200	sspE	545	40.1573	38.1247	-0.0749345	0.216645
EfM3.006560	NA	827	17.7805	16.8433	-0.0781244	0.235997
EfM3.032780	NA	267	23.0538	20.4332	-0.174086	0.205047
EfM3.027550	NA	204	559.883	487.073	-0.200988	0.0127437
EfM3.005320	NA	929	129.939	109.081	-0.252437	0.00267516
EfM3.004780	NA	990	33.1602	25.5606	-0.375528	0.0144746
EfM3.042700	NA	838	163.229	119.957	-0.444383	3.5e-07
EfM3.033630	NA	809	148.79	107.326	-0.471287	4.56e-07
EfM3.063220	NA	791	6.48479	4.54921	-0.511445	0.101839
EfM3.026630	sspD	318	119.365	79.9406	-0.578379	0.000350896
EfM3.057430	NA	474	262.606	171.913	-0.611218	1.09e-10
EfM3.065200	NA	462	819.383	501.247	-0.709017	4.03e-37
EfM3.005190	NA	715	3.3479	1.94816	-0.781143	0.0962159
EfM3.039570	NA	683	3.50476	2.03944	-0.781143	0.0962159
EfM3.021590	NA	344	2.98225	1.68718	-0.821785	0.137157
EfM3.024240	NA	1715	18.1451	10.0849	-0.847376	1.04e-05
EfM3.056890	NA	956	3.57703	1.94273	-0.880678	0.0599117
EfM3.008820	NA	1301	8.14827	4.28267	-0.927984	0.00265645
EfM3.023900	NA	585	26.8895	13.8897	-0.953029	0.000377277
EfM3.007440	NA	435	63.6762	31.7547	-1.00378	1.54e-06
EfM3.027530	NA	354	6.76201	3.27904	-1.04418	0.0560044
EfM3.075920	sspH	270	10.1323	4.72911	-1.09932	0.0399522
EfM3.050910	NA	541	34.1332	15.8776	-1.10418	1.91e-05
EfM3.004970	NA	1278	450.601	204.545	-1.13944	2.3e-124
EfM3.048990	NA	792	1.29532	0.586253	-1.14371	0.123432
EfM3.023850	NA	1057	9.05866	3.95347	-1.19618	0.000609176
EfM3.024550	NA	555	110.291	47.6862	-1.20968	4.14e-16
EfM3.021740	NA	318	20.4318	8.03056	-1.34725	0.0015282
EfM3.028820	NA	453	17.3624	6.40608	-1.43846	0.000333811
EfM3.079400	NA	781	44.6612	16.2004	-1.46299	6.52e-13
EfM3.025060	NA	1258	290.588	100.392	-1.53333	1.22e-127
EfM3.045120	NA	321	3.19593	1.08484	-1.55875	0.0606134
EfM3.072580	NA	470	0.727584	0.246975	-1.55875	0.141754
EfM3.033250	NA	402	323.25	69.0116	-2.22774	2.97e-79
EfM3.041770	sspF	326	201.402	40.5917	-2.31082	6.49e-43
EfM3.059480	NA	288	87.8659	16.9281	-2.37589	2.98e-18
EfM3.063420	NA	910	19.5408	3.57164	-2.45184	7.75e-14
EfM3.016885	NA	381	1509.67	267.498	-2.49664	0
EfM3.059490	NA	1027	187.797	31.9865	-2.55364	2.31e-139
EfM3.058820	NA	477	4.30144	0.730051	-2.55875	0.00438519
EfM3.055340	NA	765	24.5857	3.03472	-3.01818	3.97e-18
EfM3.010610	NA	788	512.513	30.7872	-4.05718	0
EfM3.038640	NA	579	1725.77	100.441	-4.10282	0
EfM3.047550	NA	921	196.416	5.0414	-5.28395	1.33e-258
EfM3.075190	NA	614	15.0375	0.378105	-5.31364	1.5e-14
EfM3.044560	NA	300	2.27976	0	-5.62059	0.0239038
EfM3.017370	NA	528	12.3055	0.219845	-5.80668	5.02e-11
EfM3.030900	NA	1596	735.567	3.12742	-7.87774	0
EfM3.007580	NA	336	47.8343	123.333	NA	6.6e-12
EfM3.012670	NA	683	8.51156	12.9165	NA	0.0435415
EfM3.020500	NA	943	1.81317	0.984756	NA	0.110432
EfM3.023030	NA	225	0	0	NA	NA
EfM3.030230	NA	602	0	0	NA	NA
EfM3.030620	NA	1087	7.55027	2.99005	NA	0.00053037
EfM3.050870	NA	546	0	0	NA	NA
EfM3.053660	NA	285	0	19.55	NA	6.14e-07
EfM3.054010	NA	790	8.22446	88.0137	NA	8.61e-52
EfM3.058140	NA	519	110.694	448.209	NA	4.51e-99
EfM3.062880	NA	288	0	0	NA	NA
EfM3.062900	NA	216	0	0	NA	NA
EfM3.063660	NA	279	0	0	NA	NA
EfM3.077910	NA	504	8.82051	250.121	NA	6.65e-116

## Sheet: secreted proteins only
gene_id	transcript_length	culture_RPKM	planta_RPKM	L2FD	q-value
EfM3.048190	1497	0	1756.45	15.2101	0
EfM3.045520	728	0	289.079	12.607	9.34e-230
EfM3.019640	741	10.6143	6799.11	9.32319	0
EfM3.049630	1819	0	28.3973	9.25939	9.09e-57
EfM3.017060	1767	3.09645	349.286	6.81765	0
EfM3.059460	789	0	5.14922	6.79606	2.55e-05
EfM3.005300	1309	20.3768	2024.67	6.63462	0
EfM3.056990	929	7.73009	638.617	6.36832	0
EfM3.065700	657	0.520494	41.1662	6.30544	2.94e-28
EfM3.059820	1256	0.272265	18.6686	6.09946	2.03e-24
EfM3.001750	402	2.55197	155.06	5.92507	1.02e-62
EfM3.051210	696	0.491328	27.0182	5.7811	2.38e-19
EfM3.001180	921	0	1.89052	5.35049	0.00684472
EfM3.000820	2070	8.59041	310.551	5.17596	0
EfM3.000810	3441	4.37269	143.571	5.0371	0
EfM3.029340	1062	280.462	8260.02	4.88027	0
EfM3.051350	552	1.239	29.2298	4.56019	1.8e-15
EfM3.059830	1714	0	1.01585	4.45439	0.00684472
EfM3.029680	735	55.3657	1209.74	4.44956	0
EfM3.031740	1267	13.2251	247.09	4.22368	1.3e-265
EfM3.046700	1858	7.73009	127.136	4.03975	3.98e-195
EfM3.021080	2265	1.81173	29.3142	4.01616	1.74e-55
EfM3.045470	834	18.4513	297.154	4.00942	1.22e-203
EfM3.010790	630	1.0856	17.3196	3.99584	5.5e-10
EfM3.011570	747	153.358	2347.98	3.93645	0
EfM3.062010	2657	47.2341	717.788	3.92566	0
EfM3.002270	1150	0.29736	4.44125	3.90068	2.35e-05
EfM3.025760	1255	37.33	529.242	3.82552	0
EfM3.028910	566	241.671	3419.38	3.82262	0
EfM3.072000	1071	1.59647	19.5089	3.61117	4.62e-17
EfM3.058050	1947	126.81	1197.98	3.23987	0
EfM3.050980	2488	165.21	1543.21	3.22357	0
EfM3.008730	1192	234.097	2185.23	3.22261	0
EfM3.032620	1128	7.579	69.5646	3.19827	4.73e-55
EfM3.056960	1792	0.572485	5.24684	3.19614	1.16e-07
EfM3.014090	1545	11.2881	102.029	3.17609	1.13e-108
EfM3.075420	810	385.871	3254.49	3.07624	0
EfM3.036440	1125	4.55953	37.6609	3.04611	3.09e-29
EfM3.024330	1209	12.7282	103.789	3.02755	3.33e-83
EfM3.071270	2032	44.2602	360.174	3.02461	0
EfM3.062690	1143	0.299182	2.33578	2.96481	0.006541
EfM3.073810	1048	49.2716	384.564	2.9644	3.05e-259
EfM3.019770	2020	0	0.344787	2.89548	0.113947
EfM3.035615	957	3.93063	28.7466	2.87056	1.87e-18
EfM3.079050	1116	167.918	1217.26	2.85781	0
EfM3.082030	1062	13.202	92.9062	2.81502	2.22e-61
EfM3.011490	363	54.639	343.758	2.65339	5.78e-73
EfM3.057920	1105	2.47576	15.1269	2.61117	8.57e-11
EfM3.033790	696	2.45664	14.8433	2.59506	3.36e-07
EfM3.058450	417	0	0.278365	2.58675	0.287288
EfM3.072040	2012	2.7194	15.0579	2.46916	1.44e-17
EfM3.054640	1324	18.0797	99.5958	2.46171	3.5e-71
EfM3.005420	2631	27.6847	144.8	2.3869	2.23e-196
EfM3.046710	636	22.0449	112.245	2.34814	2.23e-37
EfM3.069510	3119	8.1133	41.3103	2.34814	3.66e-66
EfM3.049570	1487	17.0177	85.5559	2.32983	8.05e-65
EfM3.003560	1059	71.3637	346.481	2.27951	1.31e-179
EfM3.056810	1525	4.48478	21.0082	2.22785	1.09e-16
EfM3.080780	875	5.47143	25.6035	2.22635	4.58e-12
EfM3.000660	2618	4.83296	21.7702	2.17138	1.2e-27
EfM3.071720	843	19.8769	86.8865	2.12804	3.02e-34
EfM3.072140	993	35.1263	153.485	2.12748	1.37e-69
EfM3.008380	1362	2.25968	9.71579	2.10421	2.26e-07
EfM3.021720	393	2.61042	11.2238	2.10421	0.0025874
EfM3.038510	1622	79.0608	330.701	2.06449	4.88e-233
EfM3.018930	2583	1.85347	7.72956	2.06016	3.95e-10
EfM3.049510	1266	7.02297	29.1571	2.05369	2.04e-17
EfM3.048120	1944	26.0343	108.017	2.05277	1.89e-91
EfM3.011610	762	27.8239	114.859	2.04547	6.69e-39
EfM3.055730	3208	8.52779	34.7728	2.02771	1.56e-48
EfM3.009030	471	18.877	73.4422	1.95998	1.56e-15
EfM3.004000	1435	11.2002	43.0338	1.94194	2.72e-26
EfM3.068210	1119	16.8079	64.4187	1.93834	2.66e-30
EfM3.005290	2513	88.0426	336.964	1.93632	0
EfM3.079010	1046	47.7312	177.446	1.89438	2.32e-73
EfM3.052390	813	15.1423	55.826	1.88235	5.22e-19
EfM3.011270	915	1.1212	4.05956	1.85629	0.00767329
EfM3.038910	531	1.288	4.59066	1.83357	0.032727
EfM3.018520	2061	242.577	849.212	1.80768	0
EfM3.022470	1749	5.08352	17.7867	1.8069	6.12e-13
EfM3.029010	1099	43.8735	153.046	1.80254	1.41e-62
EfM3.054000	1141	413.295	1416.74	1.77734	0
EfM3.044660	2012	5.26884	17.8271	1.75852	3.53e-14
EfM3.020210	1084	22.0826	74.4228	1.75284	7.25e-30
EfM3.031790	1587	1.93931	6.50974	1.74706	4.81e-05
EfM3.080560	2784	1.10549	3.71083	1.74706	4.81e-05
EfM3.047990	2463	25.8244	84.8318	1.71587	1.11e-72
EfM3.024310	1698	1387.39	4424.98	1.6733	0
EfM3.075210	3075	2.33537	7.43655	1.67098	4.92e-09
EfM3.038430	1305	49.2639	156.461	1.6672	2.84e-68
EfM3.051740	3791	5.41226	17.0244	1.6533	2.06e-22
EfM3.018200	555	15.4038	48.1045	1.64288	3.61e-10
EfM3.055760	1974	5.71673	17.6411	1.62567	1.46e-12
EfM3.014440	2439	4.34641	13.3259	1.61634	1.05e-11
EfM3.000760	1912	32.551	99.2007	1.60765	1.34e-60
EfM3.013890	1587	71.9698	219.064	1.60589	1.2e-109
EfM3.014160	2343	32.1093	97.4997	1.6024	2.1e-72
EfM3.036980	1947	15.1048	45.7278	1.59807	5.49e-29
EfM3.020890	1386	3.45419	10.3013	1.57641	6.5e-06
EfM3.051460	1410	45.8378	134.519	1.5532	8.77e-58
EfM3.040820	1188	8.34762	24.1341	1.53164	6.83e-10
EfM3.021500	1431	0.955876	2.75797	1.52871	0.0148744
EfM3.036460	1556	5.27452	15.0693	1.5145	2.41e-08
EfM3.005240	3925	30.2323	84.4635	1.48224	1.36e-93
EfM3.019390	2309	59.3884	164.591	1.47063	6.14e-106
EfM3.025130	1537	27.811	76.8819	1.46699	6.67e-34
EfM3.049020	1701	11.2581	30.7767	1.45088	9.49e-16
EfM3.037980	1922	0.533764	1.44947	1.44125	0.0424431
EfM3.066110	684	1.99979	5.43056	1.44125	0.0205197
EfM3.001870	1271	8.8787	23.5627	1.40808	2.86e-09
EfM3.002440	1064	3.53535	9.38226	1.40808	0.000434355
EfM3.038290	1365	47.5995	125.773	1.4018	1.26e-45
EfM3.002070	843	3.24521	8.53718	1.39545	0.00238738
EfM3.035030	3970	0.947509	2.4853	1.39121	0.000604921
EfM3.056750	897	3.81231	9.96434	1.38611	0.000843719
EfM3.000730	1922	13.6999	35.4515	1.37168	1.83e-18
EfM3.060960	1842	8.53983	22.0561	1.3689	1.28e-11
EfM3.020740	1673	39.4496	99.1486	1.32958	6.74e-41
EfM3.041980	918	8.56774	21.1166	1.30139	4.42e-06
EfM3.059210	2313	196.485	481.626	1.29349	1.97e-255
EfM3.032500	1008	134.682	328.197	1.285	3.63e-76
EfM3.016310	3555	10.3888	25.1094	1.2732	1.62e-21
EfM3.009970	2410	152.252	356.278	1.22654	5.02e-182
EfM3.012660	1227	1.6722	3.87873	1.21384	0.0235046
EfM3.072420	1055	30.1447	69.6469	1.20815	1.15e-16
EfM3.053470	1367	11.5072	26.1537	1.18447	8.99e-09
EfM3.074840	1250	483.948	1090.48	1.17204	5.49e-269
EfM3.078790	1229	9.46037	21.0622	1.15469	1.42e-06
EfM3.054080	1819	3.38393	7.53008	1.15397	0.000338218
EfM3.027730	2805	17.9211	39.8514	1.15297	5.07e-23
EfM3.038080	2853	10.9074	24.0863	1.14291	1.33e-14
EfM3.046660	2565	49.1949	107.751	1.13112	7.02e-53
EfM3.028570	2643	41.2738	90.3855	1.13086	5.83e-46
EfM3.007760	1725	33.3044	72.675	1.12575	1.03e-24
EfM3.025970	2319	83.7585	178.197	1.08916	6.3e-74
EfM3.049900	1563	34.1308	72.4839	1.08658	2.04e-21
EfM3.065960	2526	36.9582	78.3045	1.0832	6.79e-36
EfM3.072240	2305	76.1075	158.632	1.05957	8.6e-63
EfM3.018740	1277	6.15911	12.635	1.03663	0.000351358
EfM3.030960	1147	61.7146	126.198	1.03201	6.11e-25
EfM3.011750	1458	1.6418	3.34381	1.02621	0.0356035
EfM3.036740	1869	31.1043	62.4797	1.00627	1.06e-19
EfM3.013010	1804	303.484	601.367	0.986625	9.41e-164
EfM3.046390	1614	247.892	483.299	0.963202	8.8e-114
EfM3.029890	1206	36.2947	70.4554	0.95695	9.37e-14
EfM3.031540	1536	52.9867	102.853	0.956883	3.5e-24
EfM3.039340	1560	13.8101	26.6384	0.947786	1.7e-07
EfM3.009930	972	54.1796	103.897	0.939335	1.17e-15
EfM3.060410	1109	370.333	702.226	0.923111	4.26e-106
EfM3.016040	1185	17.0261	32.0317	0.911754	1.36e-06
EfM3.009080	1341	20.6556	38.5196	0.899061	2.45e-08
EfM3.057650	1629	120.706	223.605	0.889461	1.28e-47
EfM3.022510	838	126.502	229.801	0.861224	1.15e-24
EfM3.051780	1604	15.5632	28.2235	0.858756	4.46e-07
EfM3.015590	1708	70.4751	127.632	0.856799	1.52e-27
EfM3.031810	1932	7.78801	14.0592	0.852183	8.72e-05
EfM3.048970	2188	15.4728	27.7993	0.845316	1.01e-08
EfM3.011340	2256	37.7434	67.7637	0.844287	2.28e-19
EfM3.079750	1129	108.435	194.526	0.84313	4.48e-27
EfM3.038600	2510	41.281	73.8553	0.839224	6.47e-23
EfM3.081270	3381	17.9023	31.7232	0.825393	1.22e-13
EfM3.078310	1695	41.5603	73.1395	0.815445	3.08e-15
EfM3.020160	1164	15.5705	27.2245	0.806086	4.74e-05
EfM3.045970	4016	6.89719	11.9662	0.794887	1.01e-06
EfM3.050240	1590	49.2515	85.124	0.789398	9.95e-16
EfM3.059130	1467	102.799	177.559	0.788472	1.53e-28
EfM3.004350	1854	18.0758	31.0543	0.780736	1.79e-07
EfM3.044530	1297	155.031	264.196	0.769054	1.4e-35
EfM3.052010	2249	17.1819	29.2131	0.765729	3.9e-08
EfM3.035180	850	0.804622	1.36563	0.763178	0.224287
EfM3.080370	843	60.4421	102.446	0.76124	4.27e-10
EfM3.078550	3516	77.0296	128.855	0.742261	6.69e-44
EfM3.079410	2050	1.83493	3.05767	0.736706	0.0533588
EfM3.032010	543	4.40838	7.26824	0.721358	0.0938291
EfM3.032430	1200	32.7716	53.9763	0.719881	2.26e-07
EfM3.004340	1245	60.1528	98.6431	0.713587	2.25e-12
EfM3.056420	1989	76.6798	124.949	0.704419	7.51e-23
EfM3.012380	1176	509.748	827.649	0.699235	1.45e-83
EfM3.001820	2101	65.9189	106.299	0.689365	5.24e-20
EfM3.023220	1020	3.35259	5.3487	0.673911	0.075463
EfM3.070690	1818	23.3243	37.0326	0.666963	6.33e-07
EfM3.056970	1044	0.982657	1.5566	0.663642	0.182527
EfM3.001450	1863	51.2121	80.6254	0.65475	5.23e-13
EfM3.003250	1247	1050.3	1649.3	0.651049	1.22e-154
EfM3.038320	3213	191.045	295.885	0.631129	1.22e-68
EfM3.027510	2121	5.48175	8.48284	0.629911	0.00760624
EfM3.070810	895	53.1096	81.7086	0.621517	9.75e-07
EfM3.068000	1697	5.03778	7.72942	0.617573	0.0191309
EfM3.024910	990	15.5438	23.8019	0.614733	0.00349693
EfM3.050430	1293	84.3671	129.006	0.612681	7.78e-13
EfM3.051700	2108	66.5111	100.44	0.59466	4.04e-15
EfM3.059970	1145	2.68793	4.05513	0.593253	0.107136
EfM3.076920	787	28.6781	42.9209	0.581731	0.00121379
EfM3.037090	1499	8.66888	12.932	0.577027	0.00961246
EfM3.045910	1350	3.79961	5.58895	0.556727	0.0683331
EfM3.002120	2382	3.44549	5.01933	0.542788	0.0369471
EfM3.075000	765	6.25817	9.10417	0.540785	0.0779071
EfM3.023040	620	13.7889	20.0328	0.538861	0.0388946
EfM3.071650	1218	73.5589	104.832	0.511115	6.66e-08
EfM3.034460	2058	32.7342	46.5892	0.509196	2.58e-06
EfM3.052220	2585	15.0808	21.4194	0.506205	0.000253683
EfM3.020390	2190	36.0702	51.2016	0.50538	4.71e-07
EfM3.037180	870	10.6127	14.9434	0.493717	0.042266
EfM3.066930	975	11.2235	15.5961	0.474673	0.0376425
EfM3.076150	2082	1.80673	2.50889	0.473671	0.117883
EfM3.004240	3387	47.0491	64.3279	0.451277	3.6e-10
EfM3.049760	1084	7.2557	9.85165	0.44125	0.0684623
EfM3.065670	986	26.7051	36.142	0.436558	0.00649647
EfM3.008000	1447	30.4861	41.1528	0.432838	0.000881863
EfM3.038760	636	27.9594	37.2326	0.413235	0.0266016
EfM3.030420	2779	29.2866	38.5953	0.398181	5.75e-05
EfM3.013170	1874	2.91965	3.84037	0.395446	0.118878
EfM3.019500	663	165.051	212.197	0.362496	2.48e-05
EfM3.024620	1557	42.169	53.7523	0.350143	0.00114227
EfM3.002050	4743	6.63309	8.44338	0.34814	0.0159322
EfM3.080540	2343	8.90305	11.2957	0.343402	0.0375732
EfM3.038890	2381	29.8734	37.6852	0.335135	0.00113237
EfM3.035020	1597	4.49672	5.66944	0.334335	0.134714
EfM3.059190	1443	154.512	193.383	0.323743	1.42e-07
EfM3.009470	1458	11.7272	14.6491	0.320956	0.0610569
EfM3.039970	2007	16.5274	20.5898	0.31707	0.0219212
EfM3.035730	2469	78.1158	96.6143	0.306621	3e-06
EfM3.074100	1275	3.7549	4.64313	0.30632	0.178144
EfM3.075380	1194	12.0289	14.8743	0.30632	0.0838162
EfM3.072430	1230	96.1949	118.721	0.303538	0.000212474
EfM3.064980	1404	13.1525	16.2046	0.301072	0.0655788
EfM3.045420	2721	105.819	130.284	0.300058	3.27e-08
EfM3.078090	5607	1.89065	2.31866	0.294408	0.110913
EfM3.060840	1548	6.62722	8.09848	0.289247	0.123028
EfM3.064220	1743	16.6764	20.1788	0.275033	0.0456843
EfM3.041020	1878	14.7493	17.8011	0.271325	0.0527362
EfM3.014490	1470	943.776	1131.72	0.262004	3.42e-25
EfM3.027670	1089	63.4314	75.4668	0.250644	0.0115925
EfM3.050060	501	4.09538	4.86555	0.248605	0.246406
EfM3.064490	1170	31.8582	37.7998	0.246713	0.0424387
EfM3.042470	2073	8.0831	9.57519	0.244392	0.103857
EfM3.034330	1692	9.90323	11.6627	0.235931	0.114919
EfM3.049000	1218	6.1767	7.24297	0.229746	0.176346
EfM3.070560	645	16.4355	19.0764	0.214974	0.156493
EfM3.037390	2913	51.0658	59.0951	0.210681	0.00307214
EfM3.015150	1323	83.4879	95.986	0.201256	0.0108768
EfM3.010760	1740	36.3583	41.628	0.195271	0.0409535
EfM3.009740	603	7.93947	9.04755	0.188484	0.231485
EfM3.038240	1407	36.6998	41.6627	0.182985	0.0616843
EfM3.061680	5011	0.204728	0.231647	0.178215	0.287288
EfM3.024780	2013	11.3818	12.8591	0.17606	0.134587
EfM3.065570	969	5.99938	6.70833	0.161142	0.236262
EfM3.053570	1986	15.6691	17.4176	0.152624	0.133624
EfM3.017140	1347	28.1797	31.1955	0.14668	0.120222
EfM3.008610	741	11.5373	12.6887	0.137244	0.223423
EfM3.071070	669	16.8682	18.2185	0.111101	0.231516
EfM3.071470	1602	92.0017	98.9055	0.104391	0.0663495
EfM3.003570	894	30.6009	32.8499	0.102315	0.190217
EfM3.050960	1086	94.7802	101.221	0.0948507	0.108399
EfM3.010740	1524	168.065	179.144	0.0921002	0.0465195
EfM3.081325	6048	1.357	1.43946	0.0851059	0.267623
EfM3.019830	2012	30.0834	31.8465	0.0821687	0.164982
EfM3.058930	1301	182.153	192.542	0.0800174	0.0721452
EfM3.043020	1964	37.9574	38.9488	0.0372001	0.228117
EfM3.000520	1408	189.683	192.914	0.0243638	0.212293
EfM3.076380	1593	8.37201	8.45265	0.0138285	0.287288
EfM3.069420	2295	0	0	0	NA
EfM3.069440	1121	0	0	0	NA
EfM3.033020	1811	3.39887	3.3971	-0.000754796	0.287288
EfM3.075200	1602	67.8806	67.7485	-0.00281065	0.28475
EfM3.081300	1413	32.1877	32.1207	-0.00300789	0.287288
EfM3.010460	1424	15.129	15.0804	-0.00464871	0.287288
EfM3.004290	1089	51.8128	51.5903	-0.00620923	0.282048
EfM3.070220	795	6.02202	5.98642	-0.00855317	0.287288
EfM3.038120	1035	44.2737	43.6274	-0.0212131	0.260436
EfM3.015400	951	147.789	144.396	-0.0335105	0.210014
EfM3.017260	3049	1.68234	1.63705	-0.0393761	0.260666
EfM3.039670	2948	120.523	117.22	-0.0400867	0.142722
EfM3.024120	2910	82.7296	80.3771	-0.0416177	0.160671
EfM3.002650	2070	47.2473	45.8144	-0.0444293	0.200674
EfM3.038050	1537	4.44977	4.30478	-0.0477883	0.264383
EfM3.061600	1043	42.9505	41.5121	-0.0491414	0.218669
EfM3.047720	1324	40.0336	38.6635	-0.0502398	0.215134
EfM3.034830	2030	12.1288	11.665	-0.0562499	0.234636
EfM3.007100	1245	4.6694	4.4753	-0.0612506	0.261903
EfM3.004370	591	392.883	373.964	-0.0712003	0.0894435
EfM3.042980	1245	6.86676	6.52648	-0.0733234	0.243064
EfM3.013900	1170	12.5679	11.9055	-0.0781244	0.235997
EfM3.024090	1861	3.49131	3.30583	-0.0787573	0.263331
EfM3.007300	1812	13.3993	12.684	-0.0791407	0.2065
EfM3.073830	1259	628.248	586.476	-0.0992619	0.00206151
EfM3.021930	1644	82.371	76.6088	-0.104628	0.0748862
EfM3.020100	1729	117.285	108.693	-0.109751	0.041932
EfM3.010750	2154	7.46162	6.89787	-0.113339	0.203728
EfM3.008350	2116	12.4439	11.4652	-0.118178	0.16998
EfM3.051220	1204	56.5207	51.9652	-0.121233	0.102499
EfM3.065190	1724	370.329	340.289	-0.122047	0.00082347
EfM3.001290	1177	507.862	464.214	-0.129648	0.000629342
EfM3.077080	1605	78.6199	71.6719	-0.133486	0.0474626
EfM3.067420	4173	18.8478	17.0793	-0.142145	0.0701817
EfM3.063270	897	11.8182	10.6114	-0.155395	0.183396
EfM3.026730	2079	37.6671	33.6119	-0.164334	0.0528304
EfM3.070400	1581	76.5689	68.2078	-0.166821	0.0249612
EfM3.073180	1339	157.83	139.484	-0.178265	0.0040234
EfM3.052400	2941	27.7897	24.4313	-0.185821	0.0331927
EfM3.028000	2602	24.9705	21.9041	-0.189027	0.0473092
EfM3.037870	2007	17.7201	15.5002	-0.193101	0.0863015
EfM3.040830	1305	40.6165	35.3127	-0.201879	0.0499234
EfM3.032510	1620	11.821	10.2464	-0.206234	0.120565
EfM3.031800	1504	24.1012	20.8385	-0.209855	0.0725515
EfM3.002920	786	9.57153	8.2702	-0.210827	0.186901
EfM3.033910	600	46.1652	39.8535	-0.2121	0.0923936
EfM3.027030	1317	17.9161	15.3361	-0.224331	0.0899544
EfM3.052600	813	206.104	175.902	-0.228602	0.0014217
EfM3.081320	2296	0.595757	0.505567	-0.236822	0.229645
EfM3.061220	1005	18.0339	15.2461	-0.242277	0.102628
EfM3.053160	2993	29.3635	24.8213	-0.242447	0.009277
EfM3.012740	1206	7.37237	6.16003	-0.25919	0.148806
EfM3.032900	1438	46.6099	38.1815	-0.287764	0.00821662
EfM3.008110	882	51.1784	41.8513	-0.290261	0.0216407
EfM3.067450	3034	52.7486	43.118	-0.290843	0.000148756
EfM3.021420	1852	12.3713	10.091	-0.293923	0.0591505
EfM3.066490	2733	37.4121	30.453	-0.296923	0.00133328
EfM3.049870	2359	5.36358	4.33017	-0.308772	0.100498
EfM3.008670	1617	28.3384	22.7562	-0.3165	0.0134219
EfM3.014660	2697	264.493	211.583	-0.322004	3.82e-17
EfM3.056850	1788	9.56277	7.59572	-0.332242	0.062883
EfM3.003310	1702	12.0552	9.54814	-0.336358	0.0502082
EfM3.031390	2712	5.92638	4.66538	-0.345155	0.0584782
EfM3.064040	981	64.4887	50.762	-0.345298	0.00295841
EfM3.050710	983	5.56606	4.36917	-0.349297	0.138288
EfM3.033050	1740	13.5607	10.5404	-0.363494	0.0336045
EfM3.030930	1379	765.514	592.765	-0.368971	3.12e-31
EfM3.062860	1962	8.88899	6.86293	-0.373195	0.0460488
EfM3.002110	2445	58.0431	44.4373	-0.385353	4.61e-06
EfM3.028980	1581	8.86815	6.75471	-0.39274	0.0565077
EfM3.046470	813	113.988	86.8087	-0.392972	0.000123687
EfM3.061140	1611	25.8968	19.3824	-0.418025	0.0036457
EfM3.057860	2174	16.5162	12.334	-0.421247	0.00582103
EfM3.041880	700	43.9669	32.5019	-0.435894	0.00816651
EfM3.051680	1025	5.67161	4.19014	-0.43676	0.113655
EfM3.001740	2051	31.1786	22.9213	-0.443867	0.000300276
EfM3.000500	3394	22.5693	16.5533	-0.447242	8e-05
EfM3.051400	1245	37.6298	27.5045	-0.452211	0.00121369
EfM3.045750	2863	22.8136	16.6637	-0.453184	0.000201096
EfM3.011410	2378	248.636	181.39	-0.454938	2.89e-26
EfM3.011170	1932	32.214	23.1916	-0.474088	0.000163043
EfM3.080620	1169	31.593	22.4411	-0.493459	0.00193068
EfM3.075610	8324	50.243	35.3506	-0.507189	5.87e-23
EfM3.060300	1019	6.71177	4.67047	-0.523126	0.0642646
EfM3.065580	1462	61.0484	42.3979	-0.52596	1.4e-06
EfM3.005400	1545	5.09073	3.53118	-0.527723	0.0585526
EfM3.027280	2382	32.7321	22.5626	-0.536772	4.09e-06
EfM3.017960	1113	11.0608	7.61339	-0.538851	0.0283659
EfM3.011000	2729	64.784	44.2365	-0.550403	3.19e-12
EfM3.066270	2601	43.7809	29.8563	-0.552266	1.54e-08
EfM3.081160	1026	43.6621	29.6418	-0.55875	0.000183114
EfM3.029480	7091	11.3329	7.66106	-0.564902	9.5e-07
EfM3.012540	1698	129.898	87.503	-0.569978	1.13e-15
EfM3.078610	3174	12.7132	8.52117	-0.577207	0.000261268
EfM3.073700	4548	48.272	32.3375	-0.577979	5.63e-16
EfM3.001800	1967	3.82472	2.53755	-0.591917	0.0420142
EfM3.035140	3045	6.62591	4.34578	-0.608503	0.00447967
EfM3.064090	1659	8.03895	5.24766	-0.615334	0.0153062
EfM3.056450	1629	484.502	312.677	-0.63183	1.35e-61
EfM3.036790	2352	13.0854	8.43936	-0.632751	0.000460527
EfM3.065220	1416	35.7421	22.7894	-0.649263	8.61e-06
EfM3.069640	1416	15.2145	9.42725	-0.69054	0.00139185
EfM3.038040	1755	73.6539	45.5714	-0.692633	2.43e-13
EfM3.027600	2431	176.679	108.486	-0.703624	2.45e-41
EfM3.064480	3126	103.158	63.2006	-0.706849	9.37e-32
EfM3.054450	1371	7.48281	4.57201	-0.710753	0.0127562
EfM3.036470	2312	35.0543	21.2877	-0.719573	1.47e-09
EfM3.043460	2478	71.3461	42.7213	-0.739881	1.34e-19
EfM3.008040	2494	24.1322	14.3818	-0.746719	6.73e-08
EfM3.053990	1296	48.5505	28.93	-0.746922	3.16e-08
EfM3.021390	2082	5.58443	3.28944	-0.76357	0.00668438
EfM3.012710	1341	24.9907	14.7154	-0.764069	2.81e-05
EfM3.054330	1022	128.153	74.6217	-0.780201	2.47e-16
EfM3.023990	1509	29.9134	17.3079	-0.789363	7.28e-07
EfM3.061660	1140	48.8949	28.205	-0.793736	3.86e-08
EfM3.028270	904	46.1501	26.5798	-0.796001	1.32e-06
EfM3.059240	732	26.1612	15.0648	-0.79625	0.000621202
EfM3.068580	1137	255.346	146.706	-0.799527	2.23e-35
EfM3.037780	1536	75.9179	43.6049	-0.799951	2.93e-15
EfM3.053590	2834	79.5182	45.6285	-0.801351	6.45e-28
EfM3.039180	1857	20.6247	11.6891	-0.819211	2.09e-06
EfM3.019040	1191	67.7612	38.4003	-0.819341	1.6e-11
EfM3.044280	1851	586.753	330.425	-0.828432	2.06e-135
EfM3.041960	1604	42.8522	24.0262	-0.834763	2.42e-10
EfM3.082590	1931	75.4412	42.1993	-0.838133	4.45e-20
EfM3.031520	2356	1.16117	0.640499	-0.858311	0.0709345
EfM3.057390	1843	314.132	172.259	-0.866791	5.82e-79
EfM3.020850	2184	117.12	64.0449	-0.870827	3.57e-36
EfM3.042080	2056	4.6571	2.54062	-0.874252	0.0059692
EfM3.029740	1368	47.995	26.1346	-0.876926	9.16e-11
EfM3.018750	1929	24.464	13.2386	-0.885915	2.98e-08
EfM3.040190	1449	540.205	290.155	-0.896681	2.05e-112
EfM3.044230	1968	52.9975	28.2528	-0.907534	7.26e-17
EfM3.044630	1728	146.839	77.9228	-0.914117	8.24e-39
EfM3.034930	1132	7.85431	4.1017	-0.937262	0.00611062
EfM3.033210	2043	150.143	78.1809	-0.94145	5.16e-49
EfM3.030460	921	11.8815	6.17571	-0.94404	0.00202604
EfM3.067830	1352	7.8409	4.03526	-0.958358	0.00242499
EfM3.041970	1470	17.2145	8.76508	-0.973788	6.97e-06
EfM3.038410	2954	100.83	50.6909	-0.992124	6.39e-52
EfM3.045020	2517	170.643	84.6259	-1.01181	1.32e-76
EfM3.029950	1806	124.781	61.5741	-1.019	1.56e-41
EfM3.031020	2161	96.2121	47.1081	-1.03024	3.49e-39
EfM3.010550	932	5.87064	2.86459	-1.03519	0.0154732
EfM3.018780	1704	101.144	49.2515	-1.03818	3.63e-33
EfM3.007770	1119	17.7247	8.60991	-1.04169	2.04e-05
EfM3.050090	1662	55.5538	26.6798	-1.05814	3.82e-19
EfM3.017440	2638	37.7224	18.085	-1.06063	1.25e-20
EfM3.071240	1914	27.3357	13.0391	-1.06795	7.91e-12
EfM3.063090	2561	62.6245	29.7787	-1.07244	1.49e-32
EfM3.020660	2226	202.475	95.5324	-1.08368	6.42e-90
EfM3.056870	1134	49.7567	23.3385	-1.09218	5.63e-13
EfM3.038180	1134	114.591	53.3304	-1.10347	5.14e-28
EfM3.002210	636	180.66	83.7734	-1.10872	3.53e-25
EfM3.080450	1644	41.1855	18.9227	-1.12202	7.13e-16
EfM3.031140	738	17.1446	7.86437	-1.12435	0.000222294
EfM3.043670	2053	27.4838	12.439	-1.14371	8.17e-14
EfM3.001560	2507	27.8264	12.5477	-1.14903	6.23e-17
EfM3.047240	1487	87.8483	39.5774	-1.15034	4.03e-30
EfM3.033775	507	120.733	54.2614	-1.15382	3.8e-15
EfM3.066600	2565	113.455	50.5947	-1.16506	4.81e-66
EfM3.061440	2870	1.54897	0.687571	-1.17173	0.0130135
EfM3.080050	1104	23.541	10.4092	-1.17732	1.16e-07
EfM3.008500	636	23.1202	10.2207	-1.17766	5.2e-05
EfM3.036140	3450	45.0005	19.8847	-1.17828	1.05e-36
EfM3.026370	4347	35.1641	15.5145	-1.18049	2.77e-36
EfM3.045210	2379	108.67	46.3044	-1.23073	2.69e-64
EfM3.071440	2441	41.3271	17.3095	-1.25553	5.75e-27
EfM3.030690	949	3.24308	1.34548	-1.26924	0.0248256
EfM3.008790	2667	2.56441	1.04457	-1.29572	0.00198208
EfM3.013750	1419	1.20495	0.490817	-1.29572	0.0559007
EfM3.077140	327	47.0593	19.1689	-1.29572	7.39e-06
EfM3.012750	2686	55.7634	22.2562	-1.32511	1.13e-42
EfM3.056680	1585	66.8827	26.3648	-1.34302	2.54e-31
EfM3.052790	5616	10.4124	4.0925	-1.34725	3.49e-18
EfM3.048770	2364	50.7739	19.9356	-1.34874	1.6e-35
EfM3.082740	2493	81.6161	31.2429	-1.38533	1.62e-61
EfM3.012330	1812	1.6985	0.640608	-1.40675	0.0135628
EfM3.022400	849	25.3755	9.57064	-1.40675	3.77e-08
EfM3.036960	1378	40.6982	15.2468	-1.41646	6.86e-19
EfM3.021490	2357	30.6129	11.4256	-1.42187	7.6e-24
EfM3.032140	1521	37.7712	14.0423	-1.42751	1.57e-19
EfM3.023280	1254	303.514	110.154	-1.46224	1.91e-123
EfM3.007520	1337	26.6001	9.46336	-1.49101	1.44e-13
EfM3.078350	1945	51.8661	18.3815	-1.49653	3.06e-35
EfM3.074940	2247	17.6537	6.25076	-1.49787	7.24e-15
EfM3.050390	1719	34.0174	12.0197	-1.50087	2.52e-21
EfM3.067180	1859	38.2618	13.1751	-1.53809	2.17e-26
EfM3.009610	1122	68.8806	23.5881	-1.54604	7.91e-29
EfM3.080060	2020	50.1097	17.1244	-1.54904	3.16e-37
EfM3.061190	2464	75.0823	25.5334	-1.55609	7.48e-67
EfM3.032220	1570	1.30687	0.443611	-1.55875	0.0319192
EfM3.024690	2129	149.379	50.0515	-1.57749	2.58e-116
EfM3.070320	795	147.109	49.0594	-1.58429	3.33e-44
EfM3.024560	1821	230.23	75.6643	-1.60539	6.69e-157
EfM3.043000	1549	310.616	99.8917	-1.6367	4.71e-185
EfM3.019530	1306	109.45	34.8412	-1.6514	7.2e-57
EfM3.051260	890	66.4718	20.868	-1.67145	3.94e-25
EfM3.048630	823	66.066	20.7333	-1.67196	3.08e-23
EfM3.038070	1011	37.5451	11.7111	-1.68074	7.19e-17
EfM3.016860	1020	43.2485	13.4286	-1.68733	1.88e-19
EfM3.067890	2301	1.48616	0.454021	-1.71075	0.00555703
EfM3.015180	2785	33.7667	10.1282	-1.73723	5.18e-41
EfM3.051280	1536	32.9497	9.52204	-1.79092	8.02e-24
EfM3.081170	624	752.98	208.717	-1.85106	3.72e-217
EfM3.004080	2571	64.5091	17.3824	-1.89188	3.09e-80
EfM3.037435	1075	96.3863	23.5396	-2.03374	3.28e-56
EfM3.037040	1350	67.3797	16.4229	-2.0366	1.11e-49
EfM3.002810	1964	136.507	33.2158	-2.03903	3.91e-143
EfM3.077610	4821	10.9236	2.64854	-2.04418	1.21e-29
EfM3.074710	1725	36.4762	8.74792	-2.05994	1.88e-35
EfM3.038140	1074	38.5267	9.18682	-2.06822	4.75e-24
EfM3.061810	4600	56.7215	13.5004	-2.07089	2.35e-142
EfM3.019440	2077	6.4211	1.50896	-2.08926	6.84e-09
EfM3.041550	2106	73.3941	16.4802	-2.15493	8.31e-90
EfM3.034690	1101	78.5804	17.185	-2.19302	3.08e-52
EfM3.045960	921	7.79724	1.63845	-2.25063	4.15e-06
EfM3.031550	708	36.2251	7.5418	-2.26401	1.89e-17
EfM3.054320	1437	77.3406	15.8325	-2.28834	1.74e-70
EfM3.051040	1371	15.4645	3.048	-2.34302	2.44e-15
EfM3.038150	2401	68.222	13.0534	-2.38582	8.45e-109
EfM3.063180	1553	199.718	37.2227	-2.42371	9.86e-209
EfM3.014190	2449	588.419	107.641	-2.45061	0
EfM3.057490	894	40.1636	7.27111	-2.46564	2.77e-26
EfM3.061380	912	74.9922	13.4915	-2.47469	1.21e-48
EfM3.019250	1286	52.9167	9.11656	-2.53716	6.46e-50
EfM3.055770	4161	6.82121	1.17166	-2.54147	6.54e-22
EfM3.028290	620	413.667	68.1491	-2.6017	4.02e-189
EfM3.030750	1651	134.425	19.8268	-2.76127	3.29e-176
EfM3.004840	186	86.4104	12.4815	-2.79141	1.5e-14
EfM3.053410	1771	199.077	25.6932	-2.95387	5.32e-302
EfM3.028540	1127	733.085	93.0067	-2.97857	0
EfM3.018820	3029	31.8369	4.02384	-2.98406	9.46e-85
EfM3.012730	1541	71.2334	8.88853	-3.00254	6.6e-97
EfM3.070230	1671	44.4083	5.07104	-3.13048	3.93e-69
EfM3.057810	1257	48.1525	5.17134	-3.219	2.16e-58
EfM3.054310	1896	193.888	19.4688	-3.31599	0
EfM3.004820	945	104.58	10.1952	-3.35864	1.53e-98
EfM3.062230	321	47.939	4.33937	-3.46564	3.09e-17
EfM3.039390	3825	61.3301	5.18938	-3.56296	5.71e-246
EfM3.009720	1905	36.2608	2.98574	-3.60225	2.61e-74
EfM3.074080	1188	138.167	10.1617	-3.7652	7.36e-182
EfM3.023290	1538	958.523	68.9072	-3.79809	0
EfM3.025040	1560	0.657624	0	-3.82704	0.00653774
EfM3.023940	678	146.772	9.75878	-3.91074	1.08e-114
EfM3.031990	1482	61.1475	3.44631	-4.14917	5.62e-110
EfM3.019060	1680	517.221	28.0522	-4.20459	0
EfM3.048810	1451	473.471	22.2396	-4.41207	0
EfM3.017250	1497	115.359	3.41178	-5.07946	3.66e-241
EfM3.063240	615	20.5735	0.566235	-5.18324	3.54e-19
EfM3.023930	1020	279.606	1.02422	-8.09273	0
EfM3.003410	2391	4.43367	14.5644	NA	1.91e-13
EfM3.004490	1064	1.92837	12.1097	NA	8.28e-09
EfM3.008430	1512	104.263	31.9368	NA	9.54e-66
EfM3.010680	1247	4.93614	8.5639	NA	0.011109
EfM3.018790	1893	0.722587	0.0613197	NA	0.00659329
EfM3.019950	1794	7.62463	92.1378	NA	4.73e-126
EfM3.021320	1794	7.62463	13.2642	NA	0.000410004
EfM3.023690	2090	41.8866	31.6577	NA	0.000125903
EfM3.028690	2337	141.936	3038.74	NA	0
EfM3.028810	654	0	0	NA	NA
EfM3.030240	1458	0	0	NA	NA
EfM3.034340	3060	0.894025	3.11059	NA	6.52e-05
EfM3.034350	1311	2.08674	1.77083	NA	0.204545
EfM3.039200	552	3.71701	5.25716	NA	0.169609
EfM3.040580	1545	25.4537	8.1142	NA	5.46e-17
EfM3.045660	1363	11.0392	15.6701	NA	0.0151192
EfM3.046780	2195	26.3289	17.187	NA	6.74e-06
EfM3.051970	1830	0	0	NA	NA
EfM3.052350	1577	0	0	NA	NA
EfM3.062130	636	0	0.730051	NA	0.180379
EfM3.064380	1634	0	0	NA	NA
EfM3.073520	648	56.4664	739.461	NA	0

## Sheet: DE summary
gene_type	high_in_culture	high_in_planta
ssp	14 (0.099)	44 (0.312)
secreted	45 (0.083)	68 (0.126)
Non-secreted	438 (0.056)	513 (0.066)
