# Supplementary material for: Analysis of Epichloë festucae small secreted proteins in the interaction with Lolium perenne
Source: PLoS One. 2019 Feb 13;14(2):e0209463. doi: 10.1371/journal.pone.0209463 (PMC6374014; doi:10.1371/journal.pone.0209463)
Supplement: S6 Table — (XLSX) [file pone.0209463.s012.xlsx]

## Sheet: Sheet1
Speciesa	ID	Sexuality	gpiBb,c		sspMb,c		sspNb,c		sspOb,c		Host
E. inebrians	ATCC MYA-1228	asexual	3e-70	✓	-		-		-		Achnatherum inebrians
E. gansuensis	CDM-2007b	asexual	4e-70	✓	-		-		-		Achnatherum inebrians
E. baconii	ATCC 200745	sexual	0	✓	1e-150	✓	7e-66	x	1e-139	✓	Calamagrostis villosa
E. amarillans	ATCC 200744	sexual	0	✓	1e-137	✓	4e-94	x	0	✓	Agrostis hyemalis
E. amarillans	E4668	sexual	0	✓	1e-14	✓	1e-102	x	0	x	Agrostis hyemalis
E. festucae	E2368	sexual	0	✓	0	✓	0	✓	2e-116	✓	Lolium/Festuca
E. festucae	Fl1	sexual	original sequences								Festuca trachyphylla
E. elymi	ATCC 201551	sexual	1e-102	✓	1e-135	✓			2e-84	✓	Elymus virginicus
E. mollis	AL9924	asexual	1e-106	✓	0	✓	1e-161	x	1e-126	✓	Holcus mollis
E. bromicola	AL0426/2	sexual	1e-102	✓	1e-129	✓	-		8e-98	✓	Agropyron hispidus
E. bromicola	AL0434	sexual	2e-78	✓	0	✓	-		1e-121	✓	Bromus tomentellus
E. bromicola	ATCC 200750	sexual	2e-83	✓	0	✓	-		6e-87	✓	Bromus erectus
E. glyceriae	ATCC 200747	sexual	1e-101	✓	1e-178	✓	-		-
E. brachyelytri	E4804	sexual	7e-97	✓	1e-180	✓	-		-		Brachyelytrum erectum
E. typhina	ATCC 200736	sexual	2e-94	✓	1e-151	✓	1e-70	x	7e-69	✓	Lolium perenne
E. typhina subsp. poae	E5819	asexual	5e-97	✓	1e-156	✓	2e-78	x	3e-49	✓	Poa nemoralis
E. sylvatica	GR 10156	sexual	4e-92	✓	0	✓	6e-85	✓	1e-108	✓	Brachypodium sylvaticum
E. aotearoae	ATCC MYA-1229	asexual	3e-92	✓	0	✓	4e-70	✓	1e-104	✓	Echinopogon ovatus
A. take	MAFF-241224	asexual	-		-		-		-		Phylostachys pubescens
C. fusiformis	PRL 1980	sexual	-		-		-		-		Pennisetum typhoideum
C. paspali	RRC-1481	sexual	-		-		-		-		Paspalum sp.
C. purpurea	20.1	sexual	-		-		-		-		Secale cereale
A. texensis	B6155	sexual	-		-		-		-		Nassella leucotrichia
A. texensis	B6156	sexual	-		-		-		-		Nassella leucotrichia
M. robertsii	ARSEF 23	sexual	-		-		-		-
P. ipomoeae	IasaF13	asexual	5e-23	✓	-		-		-		Ipomoea asarifolia
aSexuality was identified based on Moon et al. (Moon et al., 2004), Schardl & Craven (Schardl & Craven, 2003) and Chen et al (Chen et al., 2015). Hybrid sequences (such as those from E. uncinata and E. coenophiala) were not analysed. bWhere a ssp was identified in another Epichloë species, the corresponding E-value is indicated. ca “-“ means no hit. dPresence of a gene predicted by the FGENESH pr…
